# Supplementary material for: Novel microRNA discovery using small RNA sequencing in post-mortem human brain
Source: BMC Genomics. 2016 Oct 4;17:776. doi: 10.1186/s12864-016-3114-3 (PMC5050850; doi:10.1186/s12864-016-3114-3)
Supplement: Additional file 1: — Provides information on each of the 93 samples used in this study. This information includes ID, type (Control/HD/PD), PMI (Post-mortem-interval), age at death, sex, batch, brain bank, and cause of death. (XLSX 13 kb) [file 12864_2016_3114_MOESM1_ESM.xlsx]

## Sheet: Supplemental_A_Sample_Info
BU_ID	Type	PMI	Death	RIN	Sex	Batch	Brain_bank	Cause_of_death
C_0002	Control	2	73	6.3	1	3	Banner Sun Health	Acute myocardial infarction
C_0003	Control	2	91	7	1	3	Banner Sun Health	Metastatic Bladder Cancer
C_0004	Control	2	82	8	1	3	Banner Sun Health	Cardiorespiratory Arrest
C_0005	Control	2	97	8	1	3	Banner Sun Health	Metastatic Colon Cancer
C_0006	Control	5	86	8.5	1	3	Banner Sun Health	Cardiac Arrest
C_0008	Control	2	91	6.7	1	3	Banner Sun Health	End Stage Renal Disease
C_0009	Control	3	81	7.9	1	3	Banner Sun Health	Cardiac and/or respiratory failure
C_0010	Control	2	79	6.5	1	3	Banner Sun Health	Cardiac and/or respiratory failure
C_0011	Control	2	63	7.7	1	3	Banner Sun Health	Acute intracerebral hemorrhage
C_0012	Control	19	66	7.1	1	2	Harvard BTRC	Acute myocardial infarction
C_0013	Control	15	69	7.8	1	2	Harvard BTRC	Chronic Obstructive Pulmonary Disease
C_0014	Control	21	79	8	1	1	Harvard BTRC	Pancreatic Cancer
C_0015	Control	10	61	8.2	1	2	Harvard BTRC	Acute myocardial infarction
C_0016	Control	20	58	8.4	1	2	Harvard BTRC	Cancer
C_0017	Control	21	70	8.2	1	2	Harvard BTRC	Acute myocardial infarction
C_0018	Control	17	66	8.5	1	2	Harvard BTRC	Acute myocardial infarction
C_0020	Control	24	60	7.9	1	2	Harvard BTRC	Acute myocardial infarction
C_0021	Control	26	76	7.3	1	1	Harvard BTRC	Cardiac Arrest
C_0022	Control	17	61	7.8	1	2	Harvard BTRC	Cardiac Arrest
C_0023	Control	18	62	6.6	1	2	Harvard BTRC	Cardiac and/or respiratory failure
C_0024	Control	26	69	8.7	1	2	Harvard BTRC	Acute myocardial infarction
C_0025	Control	25	61	8.1	1	2	Harvard BTRC	Cardiac Arrest
C_0029	Control	13	93	6.4	1	1	LA HBSFRC	Chronic Obstructive Pulmonary Disease
C_0031	Control	24	53	7.3	1	1	Harvard BTRC	Acute myocardial infarction
C_0032	Control	24	57	8.3	1	1	Harvard BTRC	Acute myocardial infarction
C_0033	Control	15	43	7.5	1	1	Harvard BTRC	Acute myocardial infarction
C_0034	Control	14	71	7.8	2	1	Harvard BTRC	not specified
C_0035	Control	21	46	7.6	1	3	Harvard BTRC	Cardiac Arrest
C_0036	Control	17	40	7.5	1	1	Harvard BTRC	Cardiac Arrest
C_0037	Control	28	44	8.3	1	1	Harvard BTRC	Cardiac Arrest
C_0038	Control	20	57	7.7	1	1	Harvard BTRC	Acute myocardial infarction
C_0039	Control	15	80	7.3	1	1	Harvard BTRC	not specified
C_0047	Control	3	75	7.1	2	3	Banner Sun Health	Pulmonary embolus, IVC thrombus, malignancy
C_0049	Control	4	76	8.4	2	3	Banner Sun Health	Cardiorespiratory Arrest
C_0070	Control	19	68	6.3	1	2	Harvard BTRC	Cancer
C_0087	Control	19	64	8.7	1	2	Harvard BTRC	not specified
H_0001	HD	37.3	55	7.1	1	1	Harvard BTRC
H_0002	HD	5.8	69	7.5	1	1	Harvard BTRC
H_0003	HD	20.5	71	7	1	1	Harvard BTRC
H_0005	HD	19.2	48	6.9	1	1	Harvard BTRC
H_0006	HD	NA	40	6.2	1	1	Harvard BTRC
H_0007	HD	8	72	8.5	1	1	Harvard BTRC
H_0008	HD	21.3	43	7.4	1	1	Harvard BTRC
H_0009	HD	3.7	68	7.8	1	1	Harvard BTRC
H_0010	HD	6.2	59	8.3	1	1	Harvard BTRC
H_0012	HD	12.8	68	6	1	1	Harvard BTRC
H_0013	HD	25.1	57	6.1	1	1	Harvard BTRC
H_0014	HD	10.6	48	7.3	1	1	Harvard BTRC
H_0513	HD	21.2	68	7.6	1	3	Harvard BTRC
H_0539	HD	14.5	54	6.5	1	2	Harvard BTRC
H_0656	HD	NA	68	6	1	3	Harvard BTRC
H_0657	HD	24.3	61	8.1	1	2	Harvard BTRC
H_0658	HD	11	48	7.8	1	2	Harvard BTRC
H_0681	HD	19.1	69	7	1	2	Harvard BTRC
H_0689	HD	23.4	68	6.4	2	3	Harvard BTRC
H_0695	HD	16.2	55	7.9	1	2	Harvard BTRC
H_0700	HD	15.7	50	8	1	2	Harvard BTRC
H_0709	HD	7.1	51	8.1	1	2	Harvard BTRC
H_0723	HD	9.4	79	7.9	1	3	Harvard BTRC
H_0726	HD	14.8	50	9.2	1	2	Harvard BTRC
H_0740	HD	13.6	75	6.4	1	2	Harvard BTRC
H_0750	HD	16.2	53	6	1	2	Harvard BTRC
H_1104	HD	22.4	86	7.2	2	3	Harvard BTRC
H_1105	HD	33.6	49	8.1	1	3	Harvard BTRC
P_0003	PD	3	74	7.7	1	3	Banner Sun Health
P_0006	PD	2	83	6.85	1	3	Banner Sun Health
P_0012	PD	2	80	8.5	1	3	Banner Sun Health
P_0013	PD	2	83	8.05	1	3	Banner Sun Health
P_0014	PD	2	80	7.7	1	3	Banner Sun Health
P_0015	PD	2	84	7.2	1	3	Banner Sun Health
P_0016	PD	2	88	7.5	1	3	Banner Sun Health
P_0018	PD	2	81	6.4	1	3	Banner Sun Health
P_0019	PD	4	77	7.2	1	3	Banner Sun Health
P_0020	PD	4	64	8	1	3	Banner Sun Health
P_0021	PD	3	85	8.2	1	3	Banner Sun Health
P_0022	PD	9	94	7.1	1	3	Harvard BTRC
P_0023	PD	27	80	7.9	1	3	Harvard BTRC
P_0026	PD	16	85	7.2	1	3	Harvard BTRC
P_0027	PD	7	75	8	1	3	Harvard BTRC
P_0028	PD	15	74	6.2	1	3	Harvard BTRC
P_0029	PD	31	89	6.8	1	3	Harvard BTRC
P_0030	PD	11	66	8.2	1	3	Harvard BTRC
P_0031	PD	8	65	8	1	3	Harvard BTRC
P_0033	PD	19	85	5.5	1	3	LA HBSFRC
P_0034	PD	4	64	7.8	1	3	Banner Sun Health
P_0063	PD	1	64	6.1	1	3	Banner Sun Health
P_0126	PD	30	75	6.9	1	3	Harvard BTRC
P_0130	PD	18	68	7.3	1	3	Harvard BTRC
P_0132	PD	16	95	7	1	3	Harvard BTRC
P_0133	PD	23	74	7.5	1	3	Harvard BTRC
P_0134	PD	23	68	7.9	1	3	Harvard BTRC
P_0135	PD	12	79	6.9	1	3	Harvard BTRC
P_0136	PD	25	70	6.7	1	3	Harvard BTRC
