# Supplementary material for: Novel microRNA discovery using small RNA sequencing in post-mortem human brain
Source: BMC Genomics. 2016 Oct 4;17:776. doi: 10.1186/s12864-016-3114-3 (PMC5050850; doi:10.1186/s12864-016-3114-3)
Supplement: Additional file 2: — Contains quality control information including the average read quality before and after quality and length filtering, the number of reads used in miRNA discovery and in differential expression analyses, and the number of reads removed for each length and quality filtering step. Length filtering used 15 and 27 nucleotides as threshold for the differential expression analysis and a more strict 18 and 23 nucleotides for the miRDeep* miRNA discovery. The numbers of reads filtered are included for all four thresholds. (XLSX 22 kb) [file 12864_2016_3114_MOESM2_ESM.xlsx]

## Sheet: quality_control_stats_Q20
sample_name	read_depth	avg_raw_read_qual	avg_filt_read_qual(Q20;len15-27)	Surviving_reads_Discovery(Q20;len18-23)	Surviving_reads_DiffExp(Q20;len:15-27)	Aligned_reads(Q20:len15-27)	reads_Q20_filt(len18-23)	reads_Q20_filt(len15-27)	reads_shorter_than_15	reads_shorter_than_18	reads_longer_than_27	reads_longer_than_23
C_0012	16255734	37.51	36.71	4790733(29.47%)	6088054(37.45%)	5087605(83.57%)	11171(0%)	15433(0%)	1168553(7.2%)	1791472(11.0%)	8983694(55.3%)	9662358(59.4%)
C_0013	15366175	37.36	36.38	10712921(69.72%)	12251708(79.73%)	9470698(77.30%)	70638(0%)	79944(0%)	1604301(10.4%)	2224649(14.5%)	1430222(9.3%)	2357967(15.3%)
C_0014	17874597	37.61	36.96	7370647(41.24%)	8544447(47.80%)	7194853(84.21%)	18428(0%)	21706(0%)	70840(0.4%)	194298(1.1%)	9237604(51.7%)	10291224(57.6%)
C_0015	20684626	37.5	36.66	7737922(37.41%)	9199115(44.47%)	7664098(83.31%)	20950(0%)	26494(0%)	1641354(7.9%)	2238886(10.8%)	9817663(47.5%)	10686868(51.7%)
C_0017	17614619	37.23	36.69	9138239(51.88%)	10826629(61.46%)	8968944(82.84%)	21442(0%)	27478(0%)	1782987(10.1%)	2518315(14.3%)	4977525(28.3%)	5936623(33.7%)
C_0018	24573660	37.38	36.69	6966016(28.35%)	8811033(35.86%)	7334850(83.25%)	16084(0%)	23257(0%)	2994236(12.2%)	3900161(15.9%)	12745134(51.9%)	13691399(55.7%)
C_0020	14350750	37.17	36.31	4635699(32.30%)	5808099(40.47%)	4415739(76.03%)	30847(0%)	37590(0%)	1158448(8.1%)	1627110(11.3%)	7346613(51.2%)	8057094(56.1%)
C_0021	17001863	37.91	37.26	4748455(27.93%)	6151625(36.18%)	4936593(80.25%)	8346(0%)	11423(0%)	922563(5.4%)	1474822(8.7%)	9916252(58.3%)	10770240(63.3%)
C_0022	16998739	37.04	36.55	4827960(28.40%)	6917398(40.69%)	5338107(77.17%)	14710(0%)	23508(0%)	2586292(15.2%)	3499033(20.6%)	7471541(44.0%)	8657036(50.9%)
C_0023	17725494	37.47	36.81	7974364(44.99%)	9238877(52.12%)	7926396(85.79%)	16147(0%)	20075(0%)	2162777(12.2%)	2755691(15.5%)	6303765(35.6%)	6979292(39.4%)
C_0024	16063938	37.27	36.17	7739229(48.18%)	9303656(57.92%)	7078733(76.09%)	67259(0%)	79241(0%)	1344558(8.4%)	2046835(12.7%)	5336483(33.2%)	6210615(38.7%)
C_0025	19174763	37.32	36.68	7523899(39.24%)	9458968(49.33%)	7868311(83.18%)	19618(0%)	26419(0%)	2852309(14.9%)	3719722(19.4%)	6837067(35.7%)	7911524(41.3%)
C_0029	16888582	38.01	37.26	4414839(26.14%)	5385864(31.89%)	4535515(84.21%)	8139(0%)	10270(0%)	295798(1.8%)	658067(3.9%)	11196650(66.3%)	11807537(69.9%)
C_0031_1	20121708	37.56	36.86	9201359(45.73%)	11225244(55.79%)	9653381(86.00%)	24357(0%)	30381(0%)	916036(4.6%)	1610695(8.0%)	7950047(39.5%)	9285297(46.1%)
C_0032	17980268	37.59	36.9	7991040(44.44%)	9299508(51.72%)	7853403(84.45%)	20599(0%)	24410(0%)	341588(1.9%)	719142(4.0%)	8314762(46.2%)	9249487(51.4%)
C_0033	23457233	37.63	36.98	10587017(45.13%)	12306689(52.46%)	10701351(86.96%)	25117(0%)	29844(0%)	578892(2.5%)	1106363(4.7%)	10541808(44.9%)	11738736(50.0%)
C_0034	11758112	38.06	37.38	5299581(45.07%)	6024524(51.24%)	5175208(85.90%)	8650(0%)	10063(0%)	191553(1.6%)	346246(2.9%)	5531972(47.0%)	6103635(51.9%)
C_0035	85321866	35.81	35.97	25666618(30.08%)	36467532(42.74%)	29102756(79.80%)	164662(0%)	241796(0%)	24053788(28.2%)	29662677(34.8%)	24558750(28.8%)	29827909(35.0%)
C_0036	21339492	37.7	37.04	8883946(41.63%)	10716795(50.22%)	8711741(81.29%)	21324(0%)	27470(0%)	487280(2.3%)	967112(4.5%)	10107947(47.4%)	11467110(53.7%)
C_0037	119039780	37.3	36.84	55582238(46.69%)	68919095(57.90%)	57109629(82.86%)	160104(0%)	206878(0%)	1064822(0.9%)	3263383(2.7%)	48848985(41.0%)	60034055(50.4%)
C_0038	35988842	37.97	37.15	7322664(20.35%)	8570478(23.81%)	7254795(84.65%)	15725(0%)	19205(0%)	149703(0.4%)	296485(0.8%)	27249456(75.7%)	28353968(78.8%)
C_0039	17706807	37.82	37.09	7499980(42.36%)	8939253(50.48%)	7354580(82.27%)	15629(0%)	20191(0%)	735263(4.2%)	1250966(7.1%)	8012100(45.2%)	8940232(50.5%)
C_0070	22774664	37.41	36.75	10747802(47.19%)	12401375(54.45%)	10125064(81.64%)	22029(0%)	27717(0%)	2314142(10.2%)	3113061(13.7%)	8031430(35.3%)	8891772(39.0%)
C_0087	14283612	37.14	36.24	4150757(29.06%)	5185152(36.30%)	3905004(75.31%)	30210(0%)	36840(0%)	1026271(7.2%)	1453990(10.2%)	8035349(56.3%)	8648655(60.5%)
H_0001	17436483	37.61	36.91	7709052(44.21%)	9462395(54.27%)	8081053(85.40%)	19785(0%)	24852(0%)	541037(3.1%)	1180333(6.8%)	7408199(42.5%)	8527313(48.9%)
H_0002	21069321	37.64	36.95	11158443(52.96%)	12972109(61.57%)	11015895(84.92%)	26873(0%)	31765(0%)	737819(3.5%)	1314837(6.2%)	7327628(34.8%)	8569168(40.7%)
H_0003	17482548	37.68	36.97	11709983(66.98%)	13406533(76.69%)	11427412(85.24%)	27937(0%)	32538(0%)	663095(3.8%)	1176831(6.7%)	3380382(19.3%)	4567797(26.1%)
H_0005	20276057	37.74	36.95	4931493(24.32%)	5673200(27.98%)	4821588(84.99%)	11913(0%)	13890(0%)	118355(0.6%)	294601(1.5%)	14470612(71.4%)	15038050(74.2%)
H_0006	14545643	38.14	37.37	6353250(43.68%)	7225514(49.67%)	6083089(84.19%)	9921(0%)	11561(0%)	404959(2.8%)	643671(4.4%)	6903609(47.5%)	7538801(51.8%)
H_0007	13606125	38.03	37.32	6344632(46.63%)	7376413(54.21%)	6234419(84.52%)	10774(0%)	12803(0%)	393809(2.9%)	731993(5.4%)	5823100(42.8%)	6518726(47.9%)
H_0008	19266661	38.07	37.36	7522785(39.05%)	8579994(44.53%)	7312843(85.23%)	12658(0%)	14659(0%)	233530(1.2%)	432442(2.2%)	10438478(54.2%)	11298776(58.6%)
H_0009	21426693	38.06	37.35	10381023(48.45%)	11949227(55.77%)	9988436(83.59%)	17483(0%)	20460(0%)	477595(2.2%)	936044(4.4%)	8979411(41.9%)	10092143(47.1%)
H_0010	20683130	37.85	37.11	13818667(66.81%)	15905743(76.90%)	13172816(82.82%)	32247(0%)	38913(0%)	209129(1.0%)	591399(2.9%)	4529345(21.9%)	6240817(30.2%)
H_0012	20906712	37.87	37.07	5160478(24.68%)	5889599(28.17%)	4945776(83.97%)	11224(0%)	13794(0%)	254219(1.2%)	419960(2.0%)	14749100(70.5%)	15315050(73.3%)
H_0013	23610018	37.91	37.08	7639365(32.36%)	9165903(38.82%)	7656080(83.53%)	17969(0%)	22437(0%)	176049(0.7%)	524417(2.2%)	14245629(60.3%)	15428267(65.3%)
H_0014	14285476	37.79	37.04	8233082(57.63%)	9544475(66.81%)	8074873(84.60%)	19040(0%)	23506(0%)	268914(1.9%)	727523(5.1%)	4448581(31.1%)	5305831(37.1%)
H_0513	13766953	37.29	36.77	4375943(31.79%)	5977699(43.42%)	4754327(79.53%)	11304(0%)	16778(0%)	1863981(13.5%)	2636622(19.2%)	5908495(42.9%)	6743084(49.0%)
H_0539	18378785	37.41	36.73	5769810(31.39%)	7233519(39.36%)	6150166(85.02%)	13103(0%)	18133(0%)	896304(4.9%)	1502208(8.2%)	10230829(55.7%)	11093664(60.4%)
H_0656	14359538	37.45	36.75	4004863(27.89%)	5475000(38.13%)	4411700(80.58%)	10167(0%)	14628(0%)	2432741(16.9%)	3253820(22.7%)	6437169(44.8%)	7090688(49.4%)
H_0657	20925805	37.22	36.38	12870167(61.50%)	14826817(70.85%)	11292720(76.16%)	90035(0%)	102649(0%)	2884790(13.8%)	3629780(17.3%)	3111549(14.9%)	4335823(20.7%)
H_0658	12636871	37.35	36.69	6561049(51.92%)	7679334(60.77%)	6427621(83.70%)	16524(0%)	20442(0%)	1005064(8.0%)	1447891(11.5%)	3932031(31.1%)	4611407(36.5%)
H_0681	15097514	37.42	36.74	4053657(26.85%)	4702255(31.15%)	3983756(84.72%)	8550(0%)	10554(0%)	1060048(7.0%)	1366571(9.1%)	9324657(61.8%)	9668736(64.0%)
H_0689	14976048	37.54	36.8	3581426(23.91%)	4512922(30.13%)	3757774(83.27%)	8660(0%)	11256(0%)	1526526(10.2%)	2006833(13.4%)	8925344(59.6%)	9379129(62.6%)
H_0695	15076907	37.21	36.35	7605653(50.45%)	8972784(59.51%)	6691411(74.57%)	52598(0%)	61142(0%)	1961337(13.0%)	2566983(17.0%)	4081644(27.1%)	4851673(32.2%)
H_0700	18317584	37.37	36.7	10295578(56.21%)	11590816(63.28%)	9665545(83.39%)	25175(0%)	30048(0%)	1025444(5.6%)	1478574(8.1%)	5671276(31.0%)	6518257(35.6%)
H_0709	17020831	37.42	36.71	8746554(51.39%)	10083236(59.24%)	8576363(85.06%)	19511(0%)	24056(0%)	1547894(9.1%)	2101106(12.3%)	5365645(31.5%)	6153660(36.2%)
H_0723	12082088	37.55	36.88	5625917(46.56%)	6641893(54.97%)	5621186(84.63%)	12094(0%)	14783(0%)	1017155(8.4%)	1461086(12.1%)	4408257(36.5%)	4982991(41.2%)
H_0726	14603552	37.2	36.34	8006207(54.82%)	9476802(64.89%)	7234228(76.34%)	58115(0%)	67531(0%)	1810793(12.4%)	2366377(16.2%)	3248426(22.2%)	4172853(28.6%)
H_0740	17437874	37.4	36.74	9412897(53.98%)	10695828(61.34%)	9010607(84.24%)	22503(0%)	27077(0%)	1439575(8.3%)	1952032(11.2%)	5275394(30.3%)	6050442(34.7%)
H_0750	18831945	37.46	36.79	9779574(51.93%)	11315535(60.09%)	9343094(82.57%)	21834(0%)	26679(0%)	1018710(5.4%)	1600129(8.5%)	6471021(34.4%)	7430408(39.5%)
H_1104	10648841	37.39	36.8	3645158(34.23%)	4806336(45.13%)	3976504(82.73%)	9093(0%)	12752(0%)	1272126(11.9%)	1779130(16.7%)	4557627(42.8%)	5215460(49.0%)
H_1105	12455669	37.43	36.77	4079159(32.75%)	5614322(45.07%)	4550275(81.05%)	10150(0%)	14923(0%)	2163820(17.4%)	2967352(23.8%)	4662604(37.4%)	5399008(43.3%)
C_0002	10697688	37.62	36.79	5024652(46.97%)	5909137(55.24%)	4942382(83.64%)	13253(0%)	15887(0%)	627714(5.9%)	975194(9.1%)	4144950(38.7%)	4684589(43.8%)
C_0003	11642297	37.63	36.88	6797403(58.39%)	8177779(70.24%)	6711339(82.07%)	15273(0%)	19023(0%)	924550(7.9%)	1524763(13.1%)	2520945(21.7%)	3304858(28.4%)
C_0004	9795927	37.58	36.81	5621748(57.39%)	6761895(69.03%)	5531294(81.80%)	14007(0%)	17598(0%)	746279(7.6%)	1233711(12.6%)	2270155(23.2%)	2926461(29.9%)
C_0005	10286531	37.48	36.79	4558560(44.32%)	5939474(57.74%)	4765206(80.23%)	11666(0%)	15915(0%)	1290003(12.5%)	2037014(19.8%)	3041139(29.6%)	3679291(35.8%)
C_0006	10535124	37.62	36.87	5401734(51.27%)	6571908(62.38%)	5491784(83.56%)	12401(0%)	15876(0%)	870107(8.3%)	1422352(13.5%)	3077233(29.2%)	3698637(35.1%)
C_0008	10849981	37.41	36.75	4425817(40.79%)	5964765(54.97%)	4637196(77.74%)	11673(0%)	16078(0%)	1820284(16.8%)	2763076(25.5%)	3048854(28.1%)	3649415(33.6%)
C_0009	12206660	37.5	36.67	6721974(55.07%)	8264244(67.70%)	6783123(82.08%)	23569(0%)	29618(0%)	1441639(11.8%)	2216595(18.2%)	2471159(20.2%)	3244522(26.6%)
C_0010	14763881	37.52	36.76	7620801(51.62%)	9498537(64.34%)	7863769(82.79%)	20032(0%)	26205(0%)	1438431(9.7%)	2429523(16.5%)	3800708(25.7%)	4693525(31.8%)
C_0011	10224351	37.41	36.74	5302457(51.86%)	6634075(64.89%)	5444115(82.06%)	13643(0%)	17921(0%)	1329065(13.0%)	2058774(20.1%)	2243290(21.9%)	2849477(27.9%)
C_0016	12356827	37.38	36.78	4344731(35.16%)	5902740(47.77%)	4792133(81.18%)	11170(0%)	16203(0%)	1642511(13.3%)	2390564(19.3%)	4795373(38.8%)	5610362(45.4%)
C_0047	10764971	37.46	36.78	4857993(45.13%)	6260647(58.16%)	5097397(81.42%)	12264(0%)	16475(0%)	2113038(19.6%)	2922450(27.1%)	2374811(22.1%)	2972264(27.6%)
C_0049	13371997	37.62	36.86	5766167(43.12%)	7017936(52.48%)	5897466(84.03%)	13369(0%)	17013(0%)	1095209(8.2%)	1619177(12.1%)	5241839(39.2%)	5973284(44.7%)
P_0003	10264438	37.59	36.82	5083354(49.52%)	6376838(62.13%)	5274706(82.72%)	12064(0%)	15886(0%)	840396(8.2%)	1488229(14.5%)	3031318(29.5%)	3680791(35.9%)
P_0006	12075347	37.57	36.87	5928287(49.09%)	7113932(58.91%)	5931091(83.37%)	13584(0%)	16942(0%)	1029530(8.5%)	1522922(12.6%)	3914943(32.4%)	4610554(38.2%)
P_0012	11466631	37.58	36.87	6011302(52.42%)	7315096(63.79%)	6136230(83.88%)	14160(0%)	17739(0%)	800486(7.0%)	1410297(12.3%)	3333310(29.1%)	4030872(35.2%)
P_0013	9666476	37.6	36.82	4827345(49.94%)	6044353(62.53%)	5016373(82.99%)	11434(0%)	14867(0%)	1290744(13.4%)	1880265(19.5%)	2316512(24.0%)	2947432(30.5%)
P_0014	9264966	37.6	36.83	4846957(52.31%)	5933051(64.04%)	4991755(84.13%)	11422(0%)	14512(0%)	1140223(12.3%)	1646909(17.8%)	2177180(23.5%)	2759678(29.8%)
P_0015	12127728	37.56	36.88	6473889(53.38%)	7779988(64.15%)	6448803(82.89%)	14584(0%)	18072(0%)	805697(6.6%)	1304098(10.8%)	3523971(29.1%)	4335157(35.7%)
P_0016	10493786	37.55	36.84	5526215(52.66%)	6829010(65.08%)	5619314(82.29%)	13080(0%)	16996(0%)	902293(8.6%)	1502966(14.3%)	2745487(26.2%)	3451525(32.9%)
P_0018	12180327	37.52	36.85	6758468(55.49%)	8002580(65.70%)	6723036(84.01%)	14869(0%)	18139(0%)	915748(7.5%)	1479721(12.1%)	3243860(26.6%)	3927269(32.2%)
P_0019	9955766	37.35	36.77	4114466(41.33%)	5277339(53.01%)	4331591(82.08%)	10109(0%)	13838(0%)	1512595(15.2%)	2097955(21.1%)	3151994(31.7%)	3733236(37.5%)
P_0020	10985010	37.41	36.84	6077058(55.32%)	7374737(67.13%)	6183588(83.85%)	13869(0%)	17276(0%)	797428(7.3%)	1360409(12.4%)	2795569(25.4%)	3533674(32.2%)
P_0021	11876671	37.58	36.82	6111928(51.46%)	7654552(64.45%)	6407344(83.71%)	15094(0%)	19801(0%)	1259580(10.6%)	1998659(16.8%)	2942738(24.8%)	3750990(31.6%)
P_0022	11561987	37.53	36.84	4927048(42.61%)	6302813(54.51%)	5136487(81.50%)	10730(0%)	14463(0%)	1703307(14.7%)	2400485(20.8%)	3541404(30.6%)	4223724(36.5%)
P_0023	12413643	37.29	36.77	4401074(35.45%)	6042796(48.68%)	4885112(80.84%)	10528(0%)	15279(0%)	1594415(12.8%)	2419588(19.5%)	4761153(38.4%)	5582453(45.0%)
P_0026	12946813	37.57	36.84	4702690(36.32%)	5881883(45.43%)	4856901(82.57%)	10836(0%)	14093(0%)	1266642(9.8%)	1876180(14.5%)	5784195(44.7%)	6357107(49.1%)
P_0027	10281239	37.49	36.81	4716504(45.87%)	5988451(58.25%)	4948112(82.63%)	11321(0%)	15084(0%)	1097163(10.7%)	1748096(17.0%)	3180541(30.9%)	3805318(37.0%)
P_0028	11178833	37.51	36.68	4447366(39.78%)	5666534(50.69%)	4648354(82.03%)	12306(0%)	16815(0%)	1991594(17.8%)	2628171(23.5%)	3503890(31.3%)	4090990(36.6%)
P_0029	12860540	37.45	36.8	4850631(37.72%)	5960781(46.35%)	5013617(84.11%)	11785(0%)	15100(0%)	1720180(13.4%)	2251691(17.5%)	5164479(40.2%)	5746433(44.7%)
P_0030	12830016	37.47	36.82	6317774(49.24%)	7703358(60.04%)	6420106(83.34%)	15639(0%)	20140(0%)	1275565(9.9%)	1951945(15.2%)	3830953(29.9%)	4544658(35.4%)
P_0031	11277885	37.55	36.78	5971166(52.95%)	7189217(63.75%)	6027948(83.85%)	16074(0%)	20133(0%)	953615(8.5%)	1530807(13.6%)	3114920(27.6%)	3759838(33.3%)
P_0033	12958459	37.62	36.82	4333309(33.44%)	5264662(40.63%)	4419652(83.95%)	10120(0%)	12830(0%)	1418469(10.9%)	1911930(14.8%)	6262498(48.3%)	6703100(51.7%)
P_0034	11078718	37.53	36.82	5973092(53.92%)	7332647(66.19%)	6008435(81.94%)	14296(0%)	18301(0%)	1177540(10.6%)	1810016(16.3%)	2550230(23.0%)	3281314(29.6%)
P_0063	10928001	37.56	36.8	5748729(52.61%)	6880237(62.96%)	5832223(84.77%)	13141(0%)	16379(0%)	1357495(12.4%)	1926359(17.6%)	2673890(24.5%)	3239772(29.6%)
P_0126	10597831	37.49	36.61	4272463(40.31%)	5148751(48.58%)	4349122(84.47%)	15410(0%)	20422(0%)	1592591(15.0%)	2058834(19.4%)	3836067(36.2%)	4251124(40.1%)
P_0130	10503317	37.5	36.83	4418615(42.07%)	5459574(51.98%)	4574209(83.78%)	10121(0%)	13223(0%)	1522611(14.5%)	2052059(19.5%)	3507909(33.4%)	4022522(38.3%)
P_0132	14130326	37.54	36.86	5425049(38.39%)	6577318(46.55%)	5517894(83.89%)	12070(0%)	15294(0%)	1634374(11.6%)	2214075(15.7%)	5903340(41.8%)	6479132(45.9%)
P_0133	10602750	37.49	36.82	4241332(40.00%)	5163057(48.70%)	4290593(83.10%)	10027(0%)	12977(0%)	1726605(16.3%)	2185696(20.6%)	3700111(34.9%)	4165695(39.3%)
P_0134	12442544	37.56	36.74	3443056(27.67%)	4463119(35.87%)	3709935(83.12%)	9011(0%)	12528(0%)	2188387(17.6%)	2765614(22.2%)	5778510(46.4%)	6224863(50.0%)
P_0135	10452197	37.49	36.8	4034649(38.60%)	4938398(47.25%)	4106424(83.15%)	10121(0%)	13072(0%)	1290172(12.3%)	1738607(16.6%)	4210555(40.3%)	4668820(44.7%)
P_0136	9497048	37.57	36.81	4478422(47.16%)	5416163(57.03%)	4529598(83.63%)	10898(0%)	13824(0%)	1165476(12.3%)	1623548(17.1%)	2901585(30.6%)	3384180(35.6%)
