# Supplementary material for: Novel microRNA discovery using small RNA sequencing in post-mortem human brain
Source: BMC Genomics. 2016 Oct 4;17:776. doi: 10.1186/s12864-016-3114-3 (PMC5050850; doi:10.1186/s12864-016-3114-3)
Supplement: Additional file 5: — A 99 × 93 table with raw read counts of the 99 putative novel miRNA results, for each of the 93 samples. (XLSX 45 kb) [file 12864_2016_3114_MOESM5_ESM.xlsx]

## Sheet: Mature_Results_Novel_htseq_coun
Novel_miRNA	C_0002	C_0003	C_0004	C_0005	C_0006	C_0008	C_0009	C_0010	C_0011	C_0012	C_0013	C_0014	C_0015	C_0016	C_0017	C_0018	C_0020	C_0021	C_0022	C_0023	C_0024	C_0025	C_0029	C_0031_1	C_0032	C_0033	C_0034	C_0035	C_0036	C_0037	C_0038	C_0039	C_0047	C_0049	C_0070	C_0087	H_0001	H_0002	H_0003	H_0005	H_0006	H_0007	H_0008	H_0009	H_0010	H_0012	H_0013	H_0014	H_0513
chr10_novelMiR_0	0	4	2	0	2	0	1	1	3	1	6	1	1	5	5	1	1	0	1	3	1	2	1	4	4	1	5	3	5	19	6	3	1	2	4	2	0	5	8	1	2	2	1	2	8	0	1	1	0
chr10_novelMiR_111	1	2	3	2	3	5	4	2	2	2	4	1	1	2	8	4	1	4	3	7	6	8	2	2	7	10	0	27	13	48	5	1	3	2	5	8	2	4	5	3	2	4	3	10	7	5	1	13	3
chr10_novelMiR_141	3	5	1	1	2	1	1	5	2	3	4	6	6	1	2	5	0	2	2	1	1	1	0	4	5	4	3	15	2	14	0	2	2	2	1	0	6	4	5	2	1	5	4	0	5	0	5	0	1
chr10_novelMiR_214	4	2	0	2	4	3	4	11	3	2	9	5	11	6	9	6	2	1	1	10	7	9	0	3	4	5	0	34	7	70	4	7	3	5	14	6	16	9	8	1	4	4	7	6	10	3	5	15	2
chr10_novelMiR_228	1	4	3	5	4	1	7	1	3	4	11	1	0	2	4	5	2	2	0	20	2	0	0	5	4	3	2	0	3	23	10	3	1	3	6	1	1	4	16	4	0	1	6	2	1	7	1	3	1
chr11_novelMiR_219	0	2	0	1	1	0	0	0	1	1	4	0	2	1	3	0	3	1	2	0	1	2	0	1	2	0	0	17	2	7	0	2	0	1	3	0	3	1	0	0	1	0	0	2	0	1	1	1	0
chr11_novelMiR_22	0	3	3	1	1	0	0	0	0	1	3	2	4	1	5	5	2	2	0	1	2	0	3	2	1	1	2	10	7	16	4	2	2	0	1	2	1	5	9	2	3	3	6	2	6	0	0	3	1
chr11_novelMiR_242	4	8	3	3	3	3	2	8	2	7	7	3	10	4	15	3	2	2	5	7	3	4	4	4	6	13	0	37	17	39	4	4	7	2	3	6	5	1	6	6	3	2	2	4	3	0	0	9	2
chr11_novelMiR_266	2	0	0	0	0	3	3	1	4	3	2	2	1	1	0	4	0	2	0	4	2	1	2	1	0	3	6	6	5	19	5	4	1	0	1	1	1	1	3	0	1	2	1	4	4	2	5	2	0
chr11_novelMiR_444	0	1	0	1	0	0	0	0	0	1	0	0	0	0	2	1	0	1	0	0	0	0	0	1	0	0	0	4	0	1	0	0	0	0	0	3	0	0	0	0	0	0	0	0	0	0	6	0	0
chr11_novelMiR_507	0	0	1	0	0	0	0	1	0	1	2	0	3	0	0	2	1	0	0	2	2	1	0	5	1	5	1	0	1	7	7	1	1	0	0	1	0	3	3	0	0	2	1	1	1	0	4	5	0
chr12_novelMiR_303	234	239	332	201	343	99	241	400	262	316	242	261	430	209	183	342	118	178	238	278	455	433	134	339	452	417	258	830	731	4691	165	204	179	358	491	216	362	348	383	206	216	301	242	646	1084	154	443	396	238
chr13_novelMiR_24	1	3	1	1	3	1	1	1	0	0	3	5	3	0	1	4	0	1	1	1	1	6	0	3	4	2	0	7	6	15	2	3	0	3	2	3	3	3	3	2	2	0	0	1	4	2	1	3	0
chr13_novelMiR_8	6	6	6	7	4	10	12	11	9	3	3	3	1	11	1	1	5	2	1	4	4	2	6	9	2	5	1	34	6	15	7	5	7	9	9	2	2	6	8	2	3	0	9	2	7	7	1	4	7
chr14_novelMiR_32	15	21	30	19	24	15	41	38	49	7	132	12	6	16	14	25	54	12	8	71	8	14	15	70	23	79	11	82	39	144	40	47	20	8	13	14	19	10	120	13	1	14	21	32	22	15	10	33	12
chr14_novelMiR_91	1	2	3	2	3	1	2	1	2	2	9	4	9	3	6	7	2	0	1	1	7	6	3	6	2	12	3	7	7	54	1	6	2	4	4	2	3	7	6	0	1	1	2	4	7	1	7	4	0
chr15_novelMiR_11	2	3	4	2	3	0	2	2	4	0	2	1	1	0	1	1	0	0	0	1	1	2	2	2	2	3	1	2	6	17	0	2	1	2	1	1	0	1	2	3	2	0	3	0	7	0	1	0	6
chr16_novelMiR_272	2	0	4	6	5	4	6	2	2	3	3	11	3	4	5	9	1	4	3	3	6	3	9	4	10	4	6	29	12	78	10	2	5	8	4	2	1	3	1	2	0	2	3	4	15	3	6	14	4
chr16_novelMiR_80	0	1	0	0	0	1	0	0	0	0	0	1	0	1	0	0	0	0	1	0	1	1	0	2	0	0	3	9	0	6	0	1	1	1	4	0	0	0	1	1	0	1	0	0	0	0	1	0	0
chr16_novelMiR_87	1	0	0	0	0	0	0	0	0	2	2	0	0	0	1	0	0	3	0	0	0	0	1	0	0	0	0	9	0	9	0	0	0	0	1	0	1	1	0	1	0	0	0	1	1	0	3	0	0
chr17_novelMiR_123	0	0	0	0	0	0	0	0	0	3	1	0	1	2	10	3	0	6	12	0	1	4	0	0	0	0	1	4	0	5	1	0	0	0	0	6	1	0	0	0	0	0	0	0	1	0	0	0	5
chr17_novelMiR_179	0	0	0	0	0	0	0	0	0	0	0	0	1	0	0	0	4	0	6	0	0	3	0	0	0	2	0	30	1	0	0	0	0	0	0	0	2	0	0	0	0	0	0	0	0	0	0	0	1
chr17_novelMiR_180	0	0	0	0	0	0	0	0	0	1	0	0	0	0	0	0	1	0	1	0	0	1	0	3	0	0	0	12	0	3	0	0	0	0	0	0	0	0	0	0	0	0	0	0	0	0	1	2	0
chr17_novelMiR_184	0	0	0	0	0	0	0	0	0	0	0	0	1	0	0	0	0	0	0	0	0	0	0	0	0	0	0	5	0	0	0	0	0	0	0	0	0	0	0	0	0	0	0	0	0	0	0	0	0
chr17_novelMiR_230	0	2	1	1	0	0	1	0	0	0	0	0	0	0	0	1	1	0	0	1	0	0	0	0	0	0	0	1	3	4	0	3	0	0	1	0	0	0	2	0	0	2	0	0	1	1	2	1	0
chr17_novelMiR_286	0	1	0	0	1	1	1	0	1	0	0	1	3	0	0	0	1	0	0	1	0	0	0	1	1	1	0	3	0	3	0	2	2	1	0	0	2	1	1	0	0	1	0	0	2	0	0	0	1
chr17_novelMiR_327	3	2	0	4	0	4	2	1	3	1	6	2	3	2	2	1	1	0	0	2	2	1	3	0	1	2	2	7	0	13	3	1	6	3	5	3	1	7	8	1	0	5	3	6	1	0	2	0	1
chr17_novelMiR_43	3	4	3	2	5	1	7	3	1	0	6	1	0	0	0	0	3	0	0	4	3	1	0	2	0	3	1	25	3	9	1	6	4	3	0	1	1	0	2	0	0	4	2	3	2	2	2	2	2
chr17_novelMiR_54	3	1	1	1	3	1	0	6	1	3	0	2	3	4	2	4	0	0	0	2	3	6	0	3	2	1	1	5	2	9	1	2	1	1	0	0	4	4	2	2	2	1	0	4	5	3	5	2	2
chr17_novelMiR_541	7	3	3	1	0	8	5	6	0	0	0	2	1	1	2	4	2	2	1	3	0	4	1	5	0	1	4	14	4	29	0	0	7	2	2	2	2	5	2	0	2	0	0	3	4	1	0	4	2
chr17_novelMiR_574	13	12	11	8	18	8	15	32	11	9	11	15	13	9	8	10	7	12	8	15	19	19	9	36	13	18	10	95	20	156	17	10	13	15	14	5	11	12	39	6	14	17	11	23	18	7	19	37	6
chr17_novelMiR_67	0	3	3	4	6	2	20	3	7	2	19	6	3	4	7	5	13	4	0	13	4	1	2	19	13	29	3	4	10	54	16	7	4	7	1	2	3	4	10	0	0	5	4	2	8	9	1	11	5
chr18_novelMiR_31	3	2	2	2	0	1	3	2	1	2	5	0	1	0	0	2	2	2	0	0	0	1	4	2	3	1	1	5	1	14	6	1	0	2	0	0	0	2	1	2	2	0	5	2	2	0	4	1	3
chr18_novelMiR_35	4	2	0	3	5	0	1	6	1	1	0	8	3	4	1	3	1	3	2	5	4	2	0	6	3	5	2	22	2	18	0	0	4	5	6	0	10	3	4	4	2	2	9	6	18	2	8	1	1
chr18_novelMiR_75	2	0	2	0	0	0	1	2	1	2	1	2	2	2	2	2	0	0	1	1	4	0	0	0	1	2	0	4	2	11	3	0	1	1	2	3	1	1	0	0	0	0	0	4	1	0	1	0	0
chr19_novelMiR_1	2	1	0	0	0	0	0	1	1	2	2	0	0	2	1	4	0	1	3	0	2	2	0	1	2	0	0	3	1	12	0	0	0	0	2	1	0	2	1	0	1	0	0	0	2	0	1	1	0
chr19_novelMiR_404	172	234	224	212	190	344	313	285	218	94	147	179	180	162	230	113	61	114	87	161	101	108	117	242	219	244	121	603	161	1263	127	160	221	241	108	53	189	290	638	135	74	174	265	192	265	125	59	191	217
chr19_novelMiR_483	11	28	13	6	18	6	15	15	8	10	23	10	36	12	26	10	9	9	8	25	19	24	12	23	12	25	5	57	22	166	10	14	10	16	19	18	20	32	28	4	14	15	16	30	32	9	15	25	13
chr19_novelMiR_58	4	12	7	6	2	9	9	8	3	6	23	9	5	4	21	5	9	6	3	11	8	7	4	15	8	12	8	6	9	118	24	21	5	10	1	1	5	10	15	2	6	11	11	12	12	10	10	18	2
chr1_novelMiR_169	4	16	12	14	7	8	18	10	12	0	21	4	1	6	5	8	12	3	2	14	0	5	5	16	9	18	6	15	8	69	22	16	6	3	3	2	4	9	34	3	1	5	2	6	10	3	2	6	3
chr1_novelMiR_194	7	4	5	1	5	3	4	9	4	6	1	6	6	4	6	8	3	2	1	4	5	11	4	6	7	6	3	36	6	49	2	2	4	5	4	0	9	17	7	4	9	4	7	7	18	3	13	4	2
chr1_novelMiR_208	0	0	4	0	0	0	0	0	1	4	0	1	3	2	0	0	1	3	0	3	1	1	0	7	4	0	3	3	0	18	0	5	1	0	2	1	0	1	5	0	0	1	4	4	1	3	5	1	1
chr1_novelMiR_254	3	3	1	1	2	3	4	6	3	1	7	2	11	2	4	3	1	0	4	0	11	5	1	5	3	4	4	15	6	23	1	4	0	4	3	4	3	6	8	1	1	1	3	8	14	1	6	4	5
chr1_novelMiR_284	0	1	3	5	3	0	1	4	3	0	14	5	10	4	15	6	1	1	1	2	4	2	2	5	5	2	1	3	4	32	6	3	1	3	1	0	1	1	10	4	1	6	3	4	4	5	5	9	2
chr1_novelMiR_360	16	20	8	23	17	24	34	26	23	16	15	17	13	19	13	15	13	12	8	21	7	14	16	54	26	38	14	69	37	263	34	26	18	26	34	5	23	21	36	16	15	20	18	13	41	8	20	42	12
chr1_novelMiR_42	0	0	0	5	2	2	3	0	0	1	2	1	9	2	5	2	1	1	3	3	1	3	0	2	0	4	3	6	2	13	0	2	0	4	0	3	1	1	5	0	2	0	0	3	4	2	1	2	2
chr1_novelMiR_490	0	1	1	0	1	1	4	2	1	0	0	1	1	0	3	0	0	0	0	2	0	0	1	2	3	3	2	0	1	11	2	0	1	0	1	0	0	0	3	1	0	1	2	1	0	0	0	0	0
chr20_novelMiR_4	6	3	3	2	3	2	4	4	4	2	7	6	2	3	6	6	4	1	3	3	2	2	2	8	4	5	3	18	2	28	3	1	5	0	2	3	3	3	8	1	3	2	5	1	1	8	0	6	2
chr22_novelMiR_111	0	2	4	2	3	3	3	7	2	1	6	3	4	3	0	8	0	2	4	8	6	2	2	3	3	8	2	15	5	46	1	2	0	3	6	2	5	8	8	3	1	3	1	5	7	3	3	3	3
chr22_novelMiR_122	0	2	0	0	0	1	2	1	0	0	2	0	0	0	0	0	0	0	0	0	0	1	0	0	0	2	0	7	0	3	0	2	1	0	1	0	0	0	8	0	0	0	0	2	3	1	0	0	0
chr22_novelMiR_137	2	2	0	6	2	5	3	11	3	3	8	3	0	3	5	5	0	3	1	1	2	1	1	7	7	7	4	23	8	34	4	1	3	7	5	3	2	3	2	1	4	4	3	7	3	1	11	5	3
chr22_novelMiR_57	6	7	1	3	7	2	4	11	8	10	4	18	31	7	24	9	5	5	10	7	15	10	1	12	15	17	11	19	10	93	6	9	7	5	8	6	10	28	13	6	10	12	8	13	22	5	9	11	2
chr2_novelMiR_100	8	1	1	1	1	1	4	4	3	2	3	3	3	6	1	2	1	4	4	3	4	1	2	3	8	1	0	25	6	22	1	2	2	1	3	1	5	5	1	1	1	4	1	5	18	0	7	4	3
chr2_novelMiR_164	0	1	0	2	0	1	0	7	0	0	1	6	3	1	0	2	2	4	0	1	2	3	2	4	2	5	3	9	3	18	1	0	1	3	3	1	3	11	3	2	1	4	2	6	4	1	1	2	0
chr2_novelMiR_272	2	1	1	1	2	4	5	5	2	1	3	1	0	2	1	3	2	0	0	6	1	1	0	11	1	3	1	16	5	17	10	2	4	1	1	1	0	0	1	1	0	4	0	3	1	1	0	7	1
chr2_novelMiR_40	28	50	34	33	53	33	32	43	32	24	25	39	45	27	22	39	8	17	15	23	54	31	17	34	38	38	25	454	30	444	20	44	35	35	38	18	67	59	61	32	51	29	36	44	76	7	30	21	15
chr2_novelMiR_401	1	1	2	0	0	0	1	2	4	1	3	1	4	2	0	4	1	3	0	1	1	3	1	0	0	3	1	14	1	20	1	0	0	1	4	1	2	4	3	0	3	1	0	2	1	3	1	1	1
chr2_novelMiR_54	8	6	6	7	4	4	7	2	7	8	14	10	18	9	15	12	2	4	4	9	11	22	9	3	10	12	7	29	9	158	2	4	1	15	13	6	6	10	23	2	2	3	1	4	13	6	4	14	4
chr2_novelMiR_62	6	0	3	6	3	0	3	4	1	0	4	0	0	0	0	3	2	1	2	5	0	0	0	17	0	12	1	4	0	27	2	1	7	3	0	0	0	0	4	0	0	0	1	1	0	4	2	0	2
chr3_novelMiR_169	6	4	2	1	2	2	6	5	3	2	3	3	0	6	0	3	1	3	2	4	7	6	2	1	5	3	1	10	4	25	0	2	6	2	10	1	9	5	4	4	0	2	2	17	13	3	5	9	2
chr3_novelMiR_267	0	0	1	5	1	1	0	4	0	1	1	1	1	15	7	3	11	15	27	1	2	8	3	8	1	1	1	16	6	42	1	4	0	0	1	8	2	2	1	0	0	0	0	1	7	0	2	0	12
chr3_novelMiR_31	0	0	0	0	0	0	0	0	0	0	0	0	0	0	2	0	0	0	0	2	1	0	0	0	0	0	0	2	0	4	1	0	1	0	0	1	0	0	0	0	0	0	0	3	1	0	0	0	0
chr3_novelMiR_475	1	2	2	3	2	0	1	5	3	0	5	3	3	1	0	0	0	2	0	3	5	2	2	4	8	4	3	3	2	16	0	0	1	2	3	1	5	8	3	0	2	5	2	7	8	0	7	3	5
chr3_novelMiR_480	0	0	0	0	0	0	0	0	0	0	0	0	0	0	0	0	0	0	1	0	0	1	0	3	0	0	0	7	0	6	0	0	0	0	0	0	0	0	0	0	0	0	0	0	0	0	2	0	0
chr3_novelMiR_536	0	5	0	1	0	2	3	1	6	0	7	0	1	3	4	3	2	1	2	0	2	2	3	5	1	4	1	2	2	17	3	4	0	0	3	0	0	5	8	0	0	1	3	2	3	9	1	0	1
chr3_novelMiR_537	4	0	0	3	6	2	2	4	0	0	2	2	0	0	1	0	0	3	0	2	2	0	1	0	1	5	1	0	2	15	2	3	4	11	4	0	0	5	2	0	1	1	2	1	1	3	4	0	1
chr3_novelMiR_67	4	3	8	4	7	1	1	3	7	3	5	4	6	4	1	3	1	2	5	6	6	5	2	2	6	2	5	7	8	49	1	8	1	3	5	1	2	7	6	1	0	11	3	7	11	7	5	5	2
chr4_novelMiR_148	0	0	2	2	1	2	1	5	1	0	1	1	0	1	0	2	0	0	0	1	2	0	1	2	1	1	2	11	1	14	0	0	2	0	0	1	1	3	1	0	3	0	1	2	3	1	3	3	1
chr4_novelMiR_184	3	7	2	1	1	3	2	5	5	2	1	2	3	0	0	1	3	3	2	3	2	1	1	2	2	1	2	9	1	28	0	3	3	3	5	0	3	0	6	0	0	2	1	6	7	0	1	1	2
chr5_novelMiR_147	3	5	4	7	0	4	2	2	1	3	7	3	2	6	4	1	8	1	1	3	7	4	1	7	9	4	0	4	5	21	3	4	1	5	10	2	1	17	12	1	0	1	1	17	14	1	3	7	4
chr5_novelMiR_20	4	1	3	2	1	0	4	2	5	2	4	5	5	1	5	4	2	3	3	2	6	5	0	9	8	11	2	38	7	54	0	0	4	5	4	2	4	8	3	2	0	2	5	2	7	3	3	0	2
chr5_novelMiR_269	8	2	12	10	7	5	7	3	5	5	4	10	11	2	5	3	3	1	8	6	14	7	2	4	11	5	2	47	14	61	0	7	5	8	14	2	8	11	3	1	6	10	12	10	10	8	13	5	2
chr6_novelMiR_1	3	5	3	0	1	0	0	1	1	3	1	2	4	2	2	1	4	1	1	3	1	0	0	4	1	1	1	2	0	16	2	2	1	0	4	1	1	3	4	0	0	2	0	5	1	0	4	4	1
chr6_novelMiR_21	1	0	0	0	1	0	3	1	1	4	0	0	4	1	4	3	1	5	6	1	8	2	0	1	0	0	0	9	0	7	0	0	0	0	0	1	3	0	0	0	0	0	0	0	1	0	0	2	3
chr6_novelMiR_46	0	0	3	1	0	1	0	2	0	2	1	2	1	3	2	7	1	3	2	1	1	2	0	3	1	2	1	1	4	15	1	0	0	4	3	0	3	3	1	2	1	1	0	3	6	0	4	0	2
chr6_novelMiR_83	7	8	2	1	0	12	1	13	5	1	0	12	8	0	5	4	1	5	3	3	6	2	3	6	9	9	13	40	13	22	2	3	8	5	23	0	12	17	19	10	18	6	30	19	16	6	5	12	3
chr7_novelMiR_37	1	2	3	2	1	1	3	3	1	2	4	3	10	2	11	7	0	3	1	4	1	9	0	2	3	1	1	21	8	27	2	0	1	3	5	0	5	0	2	3	2	2	0	3	2	1	3	6	2
chr8_novelMiR_1	5	9	20	8	10	7	7	9	5	9	8	9	10	10	10	13	6	8	10	13	17	9	7	17	10	5	9	91	24	85	3	10	20	14	9	9	11	8	8	12	9	19	9	22	21	3	13	20	19
chr8_novelMiR_108	1	2	2	2	2	3	4	7	2	2	0	13	5	0	3	3	3	3	2	3	3	5	3	9	9	2	0	33	14	31	1	1	1	4	6	2	4	5	4	2	0	2	8	2	3	2	0	3	1
chr8_novelMiR_183	9	6	5	7	8	11	11	7	9	9	3	8	18	2	3	8	2	8	11	6	13	9	5	16	8	12	8	75	17	83	14	11	6	3	11	6	11	9	13	5	10	8	7	33	20	7	20	14	1
chr8_novelMiR_2	3	6	8	2	2	7	4	6	2	5	1	3	2	2	5	8	0	5	1	3	8	5	4	2	7	4	4	28	4	65	4	4	4	3	6	2	2	4	8	5	2	8	3	10	14	6	5	10	1
chr8_novelMiR_236	2	1	0	1	0	0	1	1	0	0	3	0	0	0	0	0	0	1	0	3	1	0	1	1	0	21	0	1	1	10	4	0	1	0	0	0	0	0	43	2	1	0	3	1	3	1	0	0	2
chr8_novelMiR_254	2	2	3	1	2	1	3	2	1	0	9	0	1	3	0	1	2	1	0	7	2	2	1	11	3	4	1	3	1	25	2	2	0	2	0	0	1	0	0	0	0	9	0	1	0	0	0	1	1
chr8_novelMiR_3	6	6	10	1	4	14	15	21	5	7	2	9	12	4	18	19	2	2	4	8	8	17	2	12	11	13	10	72	6	68	0	6	11	10	14	2	14	1	6	8	10	9	12	8	40	6	8	24	2
chr8_novelMiR_5	0	0	1	5	4	0	2	2	4	1	0	0	3	0	2	1	0	4	3	1	2	4	2	4	3	3	4	11	6	24	5	3	0	2	3	2	3	3	0	2	6	2	1	7	1	3	2	3	0
chr8_novelMiR_77	2	2	0	1	4	1	1	2	1	0	2	4	7	3	2	5	1	3	2	2	0	7	1	4	7	2	2	17	7	20	3	3	3	2	5	2	3	6	9	2	0	2	0	11	6	1	3	1	0
chr8_novelMiR_87	1	4	1	0	1	1	1	0	2	2	2	7	1	3	3	3	0	0	1	4	1	6	0	5	7	1	0	2	4	19	0	2	1	1	2	1	3	1	5	2	1	2	3	1	4	5	0	2	1
chr9_novelMiR_17	1	6	3	1	2	1	0	2	3	0	0	6	1	2	1	1	1	3	2	3	1	1	4	3	1	4	1	21	4	26	0	7	1	2	5	0	7	3	1	0	2	0	3	5	1	5	2	3	3
chr9_novelMiR_203	11	0	12	23	12	57	61	79	31	47	4	5	36	43	33	120	64	81	126	2	20	85	25	28	2	9	7	1011	14	72	10	7	9	28	9	43	13	1	1	4	13	5	1	1	6	0	15	7	61
chr9_novelMiR_221	9	26	16	5	6	40	6	31	13	31	56	2	51	10	31	24	18	17	29	14	8	10	8	28	7	19	22	377	8	143	5	55	28	6	58	5	30	4	69	15	27	7	27	31	43	1	68	10	7
chr9_novelMiR_225	3	4	4	0	1	3	2	2	1	2	1	3	0	0	0	2	2	1	1	2	2	0	1	6	4	4	0	11	0	25	3	1	3	2	0	1	0	0	2	0	1	0	0	2	8	1	1	4	0
chr9_novelMiR_240	1	0	0	0	0	0	1	1	0	1	0	0	1	0	0	0	1	0	0	1	0	0	0	1	1	1	0	3	0	6	2	1	0	0	2	0	0	1	0	0	1	0	0	2	0	0	2	1	0
chr9_novelMiR_80	1	2	0	0	3	0	2	1	0	2	4	1	5	0	2	0	0	5	0	2	3	0	0	1	7	0	5	8	3	14	2	2	0	3	0	3	5	1	5	1	0	8	0	3	4	0	5	6	3
chr9_novelMiR_87	1	0	0	0	0	0	0	1	0	0	1	2	0	0	0	2	0	2	0	1	0	0	1	0	3	1	0	0	0	11	1	0	1	0	1	0	1	3	3	0	0	1	0	0	1	0	1	0	0
chr9_novelMiR_93	0	0	0	0	0	0	0	0	1	0	0	0	0	0	0	0	0	0	0	0	0	1	0	0	0	0	0	0	0	2	0	0	0	0	0	0	0	0	0	0	0	0	0	0	0	0	0	0	0
chrX_novelMiR_146	1	3	2	1	0	0	3	2	1	1	0	1	2	0	2	4	0	2	0	0	1	2	1	0	0	2	1	4	1	9	0	1	3	1	3	0	3	2	0	2	1	3	1	1	4	0	0	0	0
chrX_novelMiR_158	1	5	2	5	8	2	5	5	7	5	32	7	3	3	10	4	15	2	3	25	4	5	5	17	4	12	3	27	11	49	9	11	5	5	10	8	5	4	21	3	4	5	6	6	7	6	5	4	2
chrX_novelMiR_184	2	0	0	0	1	1	4	1	2	1	0	0	3	1	2	1	0	1	4	5	1	1	0	1	0	2	1	10	4	14	0	1	0	0	1	1	4	2	1	1	0	0	0	0	4	1	1	6	0
[truncated: 44 more columns]
