# Supplementary material for: Novel microRNA discovery using small RNA sequencing in post-mortem human brain
Source: BMC Genomics. 2016 Oct 4;17:776. doi: 10.1186/s12864-016-3114-3 (PMC5050850; doi:10.1186/s12864-016-3114-3)
Supplement: Additional file 6: — Contains summary information of each of the 99 novel putative miRNAs and the 30 miRNAs results from public data, in separate tabs. The following information is included in this file: mature and hairpin sequence loci, miRDeep* score, expression, the number of good-quality alignments to miRBase entries, the name of the miRBase entry with the best alignment, the name and distance (basepairs) of any gene within 1000 basepairs of the novel miRNA, adjusted p-value and log2 fold-change of the differential expression analyses (C v. HD, C v. PD), whether the novel miRNA overlaps an entry within the Londin et al. novel miRNA dataset, which entries of the HD/PD data set and the public data set results match by location, which novel miRNAs were experimentally validated, mature and hairpin sequence, and predicted hairpin secondary structure. (XLSX 35 kb) [file 12864_2016_3114_MOESM6_ESM.xlsx]

## Sheet: Results_Summary_updated
miRDeep* Result	chr	Strand	Hairpin Loci	Mature Loci	miRDeep* score	Expression	Replicated by public data set	Replication offset (bp)	Overlaps Londin PNAS 2015 miRNA	Validated_experimentally	Num miRBase Alignments	Best Alignment	Genes Within 1000bp (bp)	HD_C_DE_sig	HD_C_adjp	HD_C_logFC	PD_C_DE_sig	PD_C_adjp	PD_C_logFC	Mature Sequence	Hairpin Sequence	Hairpin Pred 2nd Struct
chr1_novelMiR_42	chr1	+	10571696-10571772	10571742-10571762	90.34	175	No	NA	No	No	0	NA	PEX14(0)	No	0.855514	-0.102368	No	0.610874	0.165562	tgtggacccagggacctctga	ggattgtggggcctctgacttccatagaccgtgggactgtgacttctgtggacccagggacctctgaattccatgga	(((....((((.(((((...((((((((..((.(.....).)).))))))))..))))).)))).....))).....
chr1_novelMiR_169	chr1	+	56902170-56902250	56902218-56902240	510.94	745	chr1_novelMiR_public_46	1	Yes	No	2	hsa-miR-33a-3p	None	No	0.369101	-0.368983	No	0.890531	-0.0542827	aggcactaaagaaacactggaga	atttcattctccagtgtctctttagtgcctggcacctactctgtgcccaggcactaaagaaacactggagaatgaactaca	..(((((((((((((((.(((((((((((((((((.......))).)))))))))))))).))))))))))))))).....
chr1_novelMiR_194	chr1	+	82174865-82174943	82174875-82174896	279.18	542	chr1_novelMiR_public_56	0	No	No	72	hsa-miR-548ba	LPHN2(0)	No	0.83223	0.0837753	No	0.91523	0.0346644	taaaagtaattgtggtatttgc	tagggtggtataaaagtaattgtggtatttgccattaaagtactgcaaaagccgaaattacttttgcaccaacctaatg	((((.((((.(((((((((((.((((.(((((............))))).)))).))))))))))).)))).))))...
chr1_novelMiR_208	chr1	+	95620384-95620460	95620430-95620450	87.47	159	No	NA	No	No	0	NA	RP11-57H12.6(0), TMEM56(0)	No	0.731461	0.183934	No	0.335519	0.283182	cttgagactctgggtcagtct	aataggtaatagactgacccagagtctcaagcacaattgaaatgtgcttgagactctgggtcagtctattacctgtt	(((((((((((((((((((((((((((((((((((.......)))))))))))))))))))))))))))))))))))
chr1_novelMiR_254	chr1	+	148249751-148249829	148249798-148249819	178.45	342	No	NA	No	No	0	NA	NBPF20(420)	No	0.507251	0.232904	No	0.96072	-0.0159283	ccaagagcctggaactgcacca	agctggtgccgtgcagttccaggctcttggtgtcccaaacaaagacaccaagagcctggaactgcaccaaaaaccaaaa	...((((...((((((((((((((((((((((((.........)))))))))))))))))))))))).....))))...
chr1_novelMiR_284	chr1	+	160040787-160040863	160040797-160040817	167.78	320	No	NA	No	No	0	NA	RP11-536C5.2(0), KCNJ10(749)	No	0.827044	0.113886	No	0.341837	0.254627	tccccaggactctgttgcatt	tgagagatggtccccaggactctgttgcatttaaggcagagggaacaacgtagcagagtcctggggagacgtgaaaa	......(((.((((((((((((((((((.....................))))))))))))))))))..))).....
chr1_novelMiR_360	chr1	+	204965446-204965524	204965493-204965514	1087.65	2090	chr1_novelMiR_public_121	0	Yes	No	0	NA	NFASC(0)	No	0.386398	-0.195243	No	0.882464	-0.0396329	ttagctccctcttcccatgttc	tctgctgtgggctgggaaggtggtgctgctgagtgcgggttattccattagctccctcttcccatgttctcatgtgaat	...((((.((((((((((((.((.((((..(((((.....)))))...)))).)).)))))))).)))).)).))....
chr1_novelMiR_490	chr1	-	27831737-27831815	27831784-27831805	102.3	83	No	NA	No	No	0	NA	None	NA	NA	NA	No	0.924654	-0.0383534	attccttcccctgccagtgagc	ccagagctgcattccttcccctgccagtgagcaagtccaggcttatggcaggggctgggaattttctttttgtctttta	.(((((....((((((.(((((((((.(((((........))))))))))))))..)))))).....))))).......
chr2_novelMiR_40	chr2	+	29510595-29510673	29510642-29510663	2005.31	3731	chr2_novelMiR_public_11	1	Yes	Yes	3	hsa-miR-6757-3p	ALK(0)	No	0.26205	-0.261862	No	0.14052	-0.238254	ttctctggccttggaatccttt	ctggctgaatggaaaggattccaaggccagaggaaaggcccacccttttctctggccttggaatcctttccattcaggg	....((((((((((((((((((((((((((((((((((.....))))))))))))))))))))))))))))))))))..
chr2_novelMiR_54	chr2	+	43158827-43158907	43158875-43158897	428.69	839	No	NA	No	No	0	NA	None	No	0.278539	-0.313404	No	0.625696	-0.135885	caaggctgtctctgccactgcct	tgaggtgggagagaggtggcatggtggtcctgctgcccactgagaaggcaaggctgtctctgccactgcctcttccctgtc	...((.(((((((.(((((((.((..(((.((((..(......)..)))).)))..))..)))))))..)))))))))...
chr2_novelMiR_62	chr2	+	51280508-51280586	51280555-51280576	94.15	189	chr2_novelMiR_public_18	0	No	No	2	hsa-miR-512-3p	AC007682.1(0)	No	0.37298	-0.417292	No	0.140291	-0.504757	tctcagtatgacagcactcttt	tatcagcatgagagctgtcacatagagccagaacaataatctgtctgtctcagtatgacagcactcttttcctgggaac	..((((...(((.(((((((.((.(((.((((.((......)))))).))).)).))))))).))).....))))....
chr2_novelMiR_100	chr2	+	76414841-76414919	76414851-76414872	265.32	301	chr2_novelMiR_public_31	0	No	No	3	hsa-miR-485-5p	None	No	0.641616	-0.200534	No	0.936823	-0.0359404	aggatggaaaagatgaattcat	gttgactcataggatggaaaagatgaattcatcaacagcactgggtatgaattctgattttccactgttgagccagctt	((((.((((..((.(((((((...((((((((...((....))...))))))))...)))))))))..)))).))))..
chr2_novelMiR_164	chr2	+	124891264-124891342	124891274-124891295	123.71	193	No	NA	No	No	2	hsa-miR-7161-3p	CNTNAP5(0)	No	0.982674	0.0114647	No	0.288323	0.277614	agatctgtgattatgtcaggga	cagttggaacagatctgtgattatgtcagggatcagctatcagacccctgacatggtgacagatctgttctaactgcag	((((((((((((((((((.((((((((((((.((........)).)))))))))))).))))))))))))))))))...
chr2_novelMiR_272	chr2	+	232549251-232549327	232549297-232549317	128.69	249	No	NA	No	No	0	NA	None	No	0.693568	-0.171338	No	0.561279	0.166811	ctccccaccgcgctgcctcct	ggggcccagagaggtggtgctggcaggggatggcagctctggtgccctccccaccgcgctgcctcctagttcccttg	(((..(.((.((((..((((.((..(((((.((((.(...).)))).))))).))))))..)))))).)..)))...
chr2_novelMiR_401	chr2	-	86452290-86452368	86452300-86452321	90.44	146	No	NA	No	No	0	NA	REEP1(0)	No	0.930709	-0.0414918	No	0.262292	0.279741	tcccagcccagctctgactaac	ctgaactgacagaggagtctgagcagggctgcagatggagagaagcgtcccagcccagctctgactaaccctgtgtccc	.......((((.(((((((.((((.((((((..((((........)))).)))))).)))).))))...))).))))..
chr3_novelMiR_31	chr3	+	11034825-11034903	11034872-11034893	412.5	34	No	NA	No	No	1	hsa-miR-6797-3p	SLC6A1(0)	NA	NA	NA	NA	NA	NA	catgccccttccctcccgcggt	cctgggacactcgggaggcaggagggctggaacagaggcgagagttgcatgccccttccctcccgcggtgccccactgg	..((((.(((((((((((.(((.((((((.(((..........))).)).))))))).))))))).)))).))))....
chr3_novelMiR_67	chr3	+	40003046-40003126	40003094-40003116	242.4	430	No	NA	Yes	No	0	NA	MYRIP(0)	No	0.983334	-0.00840149	No	0.986017	0.00676942	cacactggccttacttcctgacc	ttgttgaggccggagagtaaggcactgggtttgaaggacaaaatcaaccacactggccttacttcctgaccttgctctctg	.....((((.(((..((((((((..((((((.((.........)))))).))...))))))))..))).))))........
chr3_novelMiR_169	chr3	+	108181252-108181330	108181262-108181283	329.61	436	No	NA	Yes	No	0	NA	MYH15(0)	No	0.0986965	0.505644	No	0.154451	0.344914	tcagggatgctacttaacttct	atttgtaaaatcagggatgctacttaacttctctatatttgttcctgtgagaagttaagtaggatccctgattttataa	..((((((((((((((((.((((((((((((((.(((........))))))))))))))))).))))))))))))))))
chr3_novelMiR_267	chr3	+	173113839-173113925	173113849-173113874	160	301	No	NA	No	No	1	hsa-miR-3960	NLGN1(149)	No	0.222831	-0.662688	No	0.876021	0.0781373	gtggcggcggcggcggcggcggcggg	acaggtagcagtggcggcggcggcggcggcggcggggaccggagcaggggacgcatctgcagccacctccccgcctatgattttcgg	...((...((..(((((.((.((.(((.((((.(.(..((.......))..).)..)))).))).)).)))))))..))....))..
chr3_novelMiR_475	chr3	-	108181255-108181333	108181302-108181323	151.11	234	No	NA	No	No	0	NA	MYH15(0)	No	0.679511	0.205896	No	0.772172	0.0942183	atcagggatcctacttaacttc	gatttataaaatcagggatcctacttaacttctcacaggaacaaatatagagaagttaagtagcatccctgattttaca	......(((((((((((((.((((((((((((((...............)))))))))))))).)))))))))))))..
chr3_novelMiR_480	chr3	-	115551622-115551702	115551632-115551654	114.68	12	No	NA	No	No	0	NA	LSAMP(0)	NA	NA	NA	NA	NA	NA	ttgtaggtagactgtagttagct	ccacaaactgaactgttgattggagaatgaccctagtttgattttacattgtaggtagactgtagttagctttcttagatc	.......((((...((((((((.((..((..((((...((......))...))))))..)).))))))))....))))...
chr3_novelMiR_536	chr3	-	143501954-143502032	143502001-143502022	116.48	169	No	NA	Yes	No	0	NA	SLC9A9(0)	No	0.952057	-0.0311123	No	0.936823	-0.0369703	tgtttagcatcctgtagcctgc	acatatcctctgtttagcatcctgtagcctgcatcctactctgtaggttgtaggatgctaaacagaggatatgcgcttt	.((((((((((((((((((((((((((((((((........))))))))))))))))))))))))))))))))......
chr3_novelMiR_537	chr3	-	145249900-145249978	145249910-145249931	292.95	214	chr3_novelMiR_public_114	3	Yes	No	1	hsa-miR-514a-3p	None	No	0.933884	0.0418359	No	0.108838	0.41616	tgacacttctcagaattcttat	tggcagcataagaattctggaaagtgtgagtttggagttgcccaaactgacacttctcagaattcttatgctgccagga	(((((((((((((((((((..((((((.(((((((......))))))).))))))..)))))))))))))))))))...
chr4_novelMiR_148	chr4	+	186463965-186464045	186464013-186464035	86.3	119	No	NA	No	No	1	hsa-miR-3660	None	No	0.693568	0.16865	No	0.207922	-0.297181	caccggagagcaatctgaagagc	agctggcctcagattctctctggatgcacctgcacatgtttttcatggcaccggagagcaatctgaagagccaggatgcat	..(((((((((((((((((((((.......(((.((((.....))))))))))))))).)))))).)).))))).......
chr4_novelMiR_184	chr4	-	21858516-21858592	21858526-21858546	128.73	241	No	NA	No	No	0	NA	KCNIP4(0)	No	0.828198	-0.104339	No	0.114651	-0.376141	tctggaggagtccaaggcagc	tctgagctgcccttggcctccatcccatgctcctcggtgcccaaagtctggaggagtccaaggcagcagggggctgg	(((..((((((.((((((((((..(...((.(....).)).....)..))))))...))))))))))..))).....
chr5_novelMiR_20	chr5	+	27351402-27351480	27351449-27351470	166.28	324	No	NA	No	No	0	NA	None	No	0.211967	-0.446522	No	0.0626731	-0.444135	ttataaactgggaaacatgcct	tttttaggcatgtttcccagtttataactttcatttgttgatgaaagttataaactgggaaacatgcctaaaaattatt	(((((((((((((((((((((((((((((((((((....))))))))))))))))))))))))))))))))))).....
chr5_novelMiR_147	chr5	+	146579131-146579209	146579141-146579162	212.6	415	No	NA	No	No	74	hsa-miR-548p	CTC-255N20.1(0)	No	0.983334	0.00982445	No	0.816517	0.0850152	aaaagtaattgtggttcttgct	atgttggtgcaaaagtaattgtggttcttgctgttgaaagtaaaggcaaaaactgcaattactttggcaacaacctaat	..((((.(((.((((((((((..(((.(((((.(((....))).))))).)))..)))))))))).))).)))).....
chr5_novelMiR_269	chr5	-	119580080-119580158	119580127-119580148	375.34	692	No	NA	No	No	1	hsa-miR-548f-5p	CTC-552D5.1(985)	No	0.921973	0.0447547	No	0.909341	-0.0404391	aacctgtgatactttggccatc	accctgcctcaacctgtgatactttggccatctgtgcaggattttctgaggccaaagtttctatcacagtgtgagtcag	...(((.((((..((((((((((((((((.......((((....)))).)))))))))....)))))))..)))).)))
chr6_novelMiR_1	chr6	+	836145-836225	836193-836215	93.3	167	No	NA	No	No	30	hsa-miR-548aq-5p	None	No	0.931864	0.0400401	No	0.685669	0.126182	ttacaaaatgattactgtttact	tggcaaagaggtagacagtaaccattttatgaaaggggaactaatgctttacaaaatgattactgtttacttctttgtcag	(((((((((((((((((((((.((((((...((((.(.......).))))..)))))).))))))))))))))))))))).
chr6_novelMiR_21	chr6	+	13289604-13289684	13289614-13289636	156.22	58	No	NA	No	No	3	hsa-miR-3182	TBC1D7(0), RP1-257A7.4(0), PHACTR1(959), RP1-257A7.5(566)	NA	NA	NA	No	0.359883	0.27736	ttgctcagactgaggggtgcacc	cagcagtcacttgctcagactgaggggtgcacctcccctgccattgacaggtcctgcgccttcaggatgggctatttcaag	............(((((..(((((((.((((.....((((.......))))...)))))))))))..))))).........
chr6_novelMiR_46	chr6	+	28555559-28555635	28555569-28555589	123.91	143	No	NA	No	No	0	NA	RP5-1186N24.3(0), SCAND3(0)	No	0.930709	-0.039271	Yes	0.0202309	0.549367	agcctcagttgtttagtcacg	accgagaatgagcctcagttgtttagtcacggagcacagagccgtgactaaacaactgtgggaaactggtcccagaa	............((.(((((((((((((((((..(...)..))))))))))))))))).))................
chr6_novelMiR_83	chr6	+	39042089-39042167	39042136-39042157	347.42	691	No	NA	Yes	No	0	NA	GLP1R(0)	No	0.262507	0.496143	No	0.992132	-0.0036128	ttttttgctggaacatttctgg	tggaaatgttctagccaaaaaagtttgccaagaaccattgtgtctttttttttgctggaacatttctggttgtgcttct	.((((((((((((((.(((((((...(((((......))).))..))))))).))))))))))))))............
chr7_novelMiR_37	chr7	+	37020728-37020806	37020738-37020759	132.44	237	No	NA	No	No	2	hsa-miR-4724-5p	ELMO1(0)	No	0.976169	-0.0137249	No	0.843988	-0.0686624	aggactgagcttagagtgagct	aaagtttaagaggactgagcttagagtgagctttggcaaatggaggccaaagctcactctaagctcagtcctcttaaac	...((((((((((((((((((((((((((((((((((........))))))))))))))))))))))))))))))))))
chr8_novelMiR_1	chr8	+	698318-698394	698328-698348	807.74	1171	chr8_novelMiR_public_0	0	Yes	No	2	hsa-miR-3194-3p	ERICH1-AS1(0)	No	0.98676	-0.00543913	No	0.842415	-0.0512932	aggctctggtgctttctgtct	tgggatgggcaggctctggtgctttctgtctctgtctcgctcctccaagactgaggtccacagagccagctcagctc	.(((.(((((.((((((((..((((..((((.((...........)))))).))))..).))))))).))))).)))
chr8_novelMiR_2	chr8	+	843623-843703	843633-843655	232.64	313	chr8_novelMiR_public_1	0	No	No	0	NA	ERICH1-AS1(0)	No	0.930709	0.0343684	No	0.833162	-0.0616667	tgagggaagtccgttaggcatgc	ctttctgcagtgagggaagtccgttaggcatgctgtggtttcatgacagcatccagcggccctcctgcctgcaggtctatc	...(((((((.(.((((.(.(((((.((.(((((((.((...)).)))))))))))))).).)))).))))))))......
chr8_novelMiR_3	chr8	+	892992-893070	893039-893060	391.89	759	chr8_novelMiR_public_2	0	Yes	No	0	NA	ERICH1-AS1(0)	No	0.871857	-0.0767148	No	0.399983	-0.225758	tgcgtgactgaccacaatccga	ggagttcggggttggattgtgggttggccacatgggcatattgagcttgcgtgactgaccacaatccgaattcctgact	..((((.(((((((((((((((.(..(.(((..((((.......))))..))).)..)))))))))).)))))).))))
chr8_novelMiR_5	chr8	+	1294410-1294486	1294420-1294440	166.66	133	No	NA	No	No	0	NA	None	No	0.88291	0.0731286	No	0.950326	-0.0277762	catggtagctgtgtggatgtt	gcattgctctcatggtagctgtgtggatgttgagttcccatacacatctgcattgctctcatggtagctgtgtggag	((((.(((..((((..(((.(((..(((((((......))...)))))..))).)))..))))..))).))))....
chr8_novelMiR_77	chr8	+	65351148-65351226	65351195-65351216	208.15	259	No	NA	No	No	0	NA	None	No	0.747605	-0.141132	No	0.646609	-0.124731	taagtgtagttagtcctggatt	gaggcagggaatccaggactaactacacttaattttcttgaattaattaagtgtagttagtcctggattccctgcctct	((((((((((((((((((((((((((((((((((..........)))))))))))))))))))))))))))))))))).
chr8_novelMiR_87	chr8	+	75584966-75585042	75585012-75585032	91.12	181	No	NA	Yes	No	1	hsa-miR-4418	RP11-758M4.1(0)	No	0.693568	-0.176127	No	0.983223	-0.00901145	atatctgctgaattctgctga	atctgctgaattctgttgatattatttctgctgttttattattttaatatctgctgaattctgctgatattatctgc	(((.((.((((((.((.(((((((....................))))))).)).)))))).)).))).........
chr8_novelMiR_108	chr8	+	100305194-100305272	100305241-100305262	122.36	193	chr8_novelMiR_public_49	3	No	No	0	NA	VPS13B(0)	No	0.333829	-0.354611	No	0.102373	-0.471948	agaagtttctctgaacgtgtaa	gagtgaagactatactttcagggatcatttctatagtttgttactagagaagtttctctgaacgtgtaaagcaccattt	(.(((.....(((((.((((((((..((((((.((((.....)))).)))))).)))))))).)))))...))))....
chr8_novelMiR_183	chr8	-	14858086-14858162	14858096-14858116	665.08	943	chr8_novelMiR_public_63	0	Yes	No	3	hsa-miR-4428	SGCZ(0)	No	0.866614	0.0604708	No	0.399983	-0.161799	aaagagaagcgaagatggagc	ttgagcggtgccatctcctctgttctttgctgtacacgtggctggcaaagagaagcgaagatggagccgccatcttg	.((.(((((.((((((.(.((.((((((((((..(....)..)))))))))).)).).)))))).))))))).....
chr8_novelMiR_236	chr8	-	99405885-99405963	99405895-99405916	90.74	170	No	NA	Yes	No	1	hsa-miR-3157-3p	None	NA	NA	NA	Yes	0.0446231	0.525052	ttatcctccagtagactaggga	gctctggttccccagcctactggaggataagaggatataaaggtctcttatcctccagtagactagggagccagagctg	((((((((((((.((.((((((((((((((((((.........)))))))))))))))))).)).))))))))))))..
chr8_novelMiR_254	chr8	-	131540305-131540383	131540315-131540336	92.12	114	No	NA	Yes	No	0	NA	None	No	0.114787	-0.600022	No	0.613328	-0.16251	tctatttcttgtgttccctgcc	cactgggccaggaacacaggaaataaagtgctttgactattttaatctctatttcttgtgttccctgcccagcatctat	..((((((..(((((((((((((((.((....((((.....)))).)).)))))))))))))))..)))))).......
chr9_novelMiR_17	chr9	+	29035554-29035632	29035564-29035585	221.65	275	chr9_novelMiR_public_8	0	No	No	2	hsa-miR-6839-3p	None	No	0.677058	0.191377	No	0.607938	0.152157	taccttggttttgacttcaagc	tcttccagtgtaccttggttttgacttcaagcttttgtgcagaagcttgaagtcaaaaccaaggtacatcggaagaagg	((((((.(((((((((((((((((((((((((((((....))))))))))))))))))))))))))))).))))))...
chr9_novelMiR_80	chr9	+	86535927-86536009	86535937-86535960	92.04	170	No	NA	Yes	No	0	NA	KIF27(0)	No	0.998608	-0.000431146	No	0.995394	-0.00177968	tgcgctctgaaaggccgggtcccg	gaacacagggtgcgctctgaaaggccgggtcccgcgttccggtcgatcggtgttccccgggacccgctcctcagggctgaccc	.......((((..(((((((..(((.((((((((....((((....)))).......)))))))))))..)))))))..))))
chr9_novelMiR_87	chr9	+	87631917-87631993	87631963-87631983	115.2	70	chr9_novelMiR_public_25	1	No	No	0	NA	NTRK2(0)	NA	NA	NA	NA	NA	NA	ttctatcttgcattgctaatg	ttttcttggctattagcaattcaggatagagaaccagtatcaggttttctatcttgcattgctaatgaccaaaaaaa	.(((.((((.((((((((((.((((((((((((((.......)))))))))))))).)))))))))).)))).))).
chr9_novelMiR_93	chr9	+	90234684-90234762	90234731-90234752	95.1	10	No	NA	No	No	0	NA	DAPK1(0)	NA	NA	NA	NA	NA	NA	gctgattgtcgttgtcatctgg	tgctagaggccaatgacagtcagaggtgggcggttgaaagtaatgctgctgattgtcgttgtcatctggtagagtcatg	((((((((((.((((((((((((.(((..((........))...))).))))))))))))))).)))))))........
chr9_novelMiR_203	chr9	+	134269669-134269737	134269679-134269695	1639.9	3211	No	NA	No	No	0	NA	PRRC2B(0)	Yes	0.0206322	-1.57541	No	0.167478	-0.787553	gcgtgggggcggcggcg	cggggccggggcgtgggggcggcggcgctaagatggaggcggcgcggcccggccgggctttgtctcccg	(((((.((((((.(((((((.(((.((((........)))).))).))))..))).)))))).).))))
chr9_novelMiR_221	chr9	+	139565927-139565999	139565971-139565989	1160.23	1206	chr9_novelMiR_public_56	0	Yes	No	0	NA	MIR126(789), EGFL7(0)	No	0.641616	-0.286639	No	0.207922	-0.494316	ctggacactgaccaggacc	ctgccgagggggccctggcctggatccatgctgggcagaagcagctggacactgaccaggaccccccagggcc	..(((..(((((.(((((.(.(..((((.((((........))))))))..).).))))).)))))...))).
chr9_novelMiR_225	chr9	+	139738739-139738817	139738786-139738807	2879.06	159	No	NA	No	No	0	NA	C9orf172(50)	No	0.351654	-0.346686	Yes	0.0115262	-0.624468	cctgacccgcgtctccccccag	gggccagcgtgggggagtagcggggcctgggctgcggagggggccgccctgacccgcgtctccccccagggcaaaagcc	..(((...(.(((((((..(((((....((((.((.......)).))))...)))))..))))))))..))).......
chr9_novelMiR_240	chr9	-	6007981-6008059	6007991-6008012	98.48	35	No	NA	Yes	No	0	NA	MIR4665(77), KIAA2026(80)	NA	NA	NA	NA	NA	NA	ctcctcttctctcccccctcct	tgcgcgcgccgccgccgggggggaggggagaggagggcacctaggctctcctcttctctcccccctcctcgcgcgccat	.(((((((........((((((((((((((((((((((......))))))))))))))))))))))...)))))))...
chr10_novelMiR_0	chr10	+	1095182-1095262	1095230-1095252	86.34	167	No	NA	Yes	No	0	NA	IDI1(72), WDR37(216)	No	0.26205	-0.360806	No	0.863595	0.0648812	tcagacgtctcgaggctcgcgtt	tttcgatcctgccgtgcgagcccgaggcgctgcgaacggtgcctaacgtcagacgtctcgaggctcgcgttccatggagga	......((((.(((((((((((((((((((((...(((........)))))).))))))).))))))).....))))))))
chr10_novelMiR_111	chr10	+	94624500-94624578	94624510-94624531	192.15	375	No	NA	No	No	0	NA	EXOC6(0)	No	0.414579	-0.265674	No	0.37823	-0.224278	tcaggtcttcagactgtggggc	acacctggtctcaggtcttcagactgtggggcttacacgagcagcccccctggtttgcaggccttttgacttggtctga	..(((.((((..((((((.(((((((.((((((.........)))))).).)))))).))))))...)))).)))....
chr10_novelMiR_141	chr10	+	107803671-107803749	107803718-107803739	129.77	162	No	NA	Yes	No	1	hsa-miR-132-3p	None	No	0.641616	-0.205549	No	0.707006	-0.115501	agaaccatggtcatagactagt	ctagtctatgaccatggttctctgtggttaactatgtttactcatagagaaccatggtcatagactagtgcttctgagt	((((((((((((((((((((((((((((.(((...))).)).))))))))))))))))))))))))))...........
chr10_novelMiR_214	chr10	-	43759807-43759883	43759853-43759873	337.12	377	No	NA	No	No	0	NA	RASGEF1A(0)	No	0.723621	0.146926	No	0.55456	0.148855	agaggagggcctctgataccc	tgacagccatagaggagggcctctgatacccactggtggattgctgggggtgtcagaggccctcccctatggctgtc	.(((((((((((.((((((((((((((((((.(..((.....))..))))))))))))))))))).)))))))))))
chr10_novelMiR_228	chr10	-	68721475-68721551	68721521-68721541	166.42	323	chr10_novelMiR_public_72	1	No	No	7	hsa-miR-4659a-3p	LRRTM3(0), CTNNA3(0)	No	0.946984	-0.0373664	No	0.758471	-0.125444	tttgaaatgtctattaagcct	atgtattaagtttgaaatgtctattaagcctttgaaatgtcctcaaggagtaatagacatttcaaacttaatatatg	((((((((((((((((((((((((((..((((.((.......))))))..)))))))))))))))))))))))))).
chr11_novelMiR_22	chr11	+	3862979-3863057	3862989-3863010	144.78	200	No	NA	Yes	No	0	NA	RHOG(766)	No	0.862409	-0.0903065	No	0.31649	0.25876	tgcgctcggagctttgacttga	tccctggctttgcgctcggagctttgacttgagaatccatatccttcgttcagcacaaagtttctgagcgcctaccacg	....(((....(((((((((((((((..(((((...............)))))..))))).))))))))))...)))..
chr11_novelMiR_219	chr11	+	120207122-120207198	120207168-120207188	96.01	76	No	NA	Yes	No	0	NA	ARHGEF12(589)	No	0.518244	-0.268932	No	0.620686	0.141916	cctcccggaccagggcttcca	agaacccggcgagccggccctgcgccgggagacgccgccgcctccgcctcccggaccagggcttccaggccgggccg	....((((((..(..(((((((.((((((((.((..........)).))))))).))))))))..)..))))))...
chr11_novelMiR_242	chr11	+	131565799-131565875	131565845-131565865	313.88	440	No	NA	No	No	0	NA	NTM(0)	Yes	0.0139944	-0.685317	No	0.945716	0.0222146	gccgctcaaaggacagggctg	tggactctgatcctgtcccaagagtgacagcagctgcagtatgtgtgccgctcaaaggacagggctggagtgcatga	((.((((((..(((((((...(((((.(((((((....)).))).)).)))))...)))))))..)))))).))...
chr11_novelMiR_266	chr11	-	1498834-1498914	1498844-1498866	292.79	122	No	NA	Yes	No	0	NA	MOB2(0)	No	0.76492	-0.138233	No	0.606596	0.16677	ttcagtgtctggtgagggtccct	ggaccaggaagggggcactgaccacgtcactggatctgattagccagattcagtgtctggtgagggtccctttcctggtcc	((((((((((((((((.((.((((.(.(((((((((((......))))))))))).))))).)).))))))))))))))))
chr11_novelMiR_444	chr11	-	74974656-74974726	74974699-74974716	143.64	8	No	NA	No	No	0	NA	ARRB1(500), CTD-2562J17.9(607)	NA	NA	NA	NA	NA	NA	atgactcagctctatgcc	tcctttgctgatgactcagctctatgccaagtactggagccacagagatgggtcagtcccagcccctgtcc	......((((.(((((((.((((.(((((.....)))...)).)))).)))))))....))))........
chr11_novelMiR_507	chr11	-	122026895-122026971	122026905-122026925	93.4	98	No	NA	No	No	0	NA	RP11-820L6.1(0)	No	0.897569	0.0596887	NA	NA	NA	caccacaatcggatacttgct	gaagccaggaatcctgctgtggtggagaggcatagactcatgagtccaccacaatcggatacttgcttctttttaac	(((((.(((.((((...((((((((((((.......))).....)))))))))...)))).))))))))........
chr12_novelMiR_303	chr12	-	87138843-87138923	87138891-87138913	13986.2	27312	No	NA	Yes	Yes	0	NA	RP11-202H2.1(0), MGAT4C(0), AC010196.1(0)	No	0.552991	-0.155878	No	0.37823	0.165131	tttcctctctgccccatagggtg	tggtacaccctttcctctctgccccatagggtgtagctctaactaccctctagggaagagaaggttgggtgaacagcctta	.(((.(((((...(((((((..(((.(((((.((((......)))).)))))))).)))).)))..)))))....)))...
chr13_novelMiR_8	chr13	+	27259468-27259546	27259515-27259536	313.62	497	No	NA	No	No	0	NA	WASF3(0)	No	0.590005	-0.201597	No	0.0659238	-0.384408	atgtgcctagtggctgctgtct	cagagagtagccactagccacatgtcagttcatgcttttaaggctatatgtgcctagtggctgctgtctgggatggtgc	((((.((((((((((((.(((((((.((((...........))))))))))).)))))))))))).)))).........
chr13_novelMiR_24	chr13	+	35537581-35537657	35537627-35537647	180.57	150	No	NA	No	No	2	hsa-miR-365b-3p	NBEA(0)	No	0.578547	-0.241815	No	0.136407	-0.38809	catatgaatttttggggggat	actgtgttccccccaaaattcataatgttgaagtcctcacctttagcatatgaatttttggggggatacagtgcagc	(((((((((((((.((((((((((.((((((((.......)))))))))))))))))).))))))))))))).....
chr14_novelMiR_32	chr14	+	36673752-36673830	36673799-36673820	1392.94	2477	chr14_novelMiR_public_12	0	Yes	Yes	0	NA	None	No	0.194546	-0.571676	No	0.561279	-0.232872	ctggggtggagccctggagtct	ttaaaatgctgtgtccagggccttacctcttcagattctgactcaatctggggtggagccctggagtctgcattttaac	(((((((((.(..((((((((..(((((...((((((.......)))))))))))..))))))))..).))))))))).
chr14_novelMiR_91	chr14	+	79568710-79568788	79568720-79568741	188.51	324	No	NA	No	No	0	NA	NRXN3(0)	No	0.32151	-0.311156	No	0.986017	-0.00699939	tttcaggaggcaagtaggtatt	aagcttacattttcaggaggcaagtaggtattgacagttcccaaggtcaaacttcctggcctcctgactttgttcactc	.((...(((...(((((((((.((.((((.(((((..........))))))))).)).)))))))))...)))...)).
chr15_novelMiR_11	chr15	+	27319603-27319681	27319613-27319634	102.11	172	No	NA	No	No	0	NA	GABRG3(0)	No	0.961603	-0.02377	No	0.782321	-0.0791487	acaagagtccaagcttggcttg	agtgcaagggacaagagtccaagcttggcttggctgggccctgtgcaagccaagcttggactcttgtcccttcctcgga	.(.(.(((((((((((((((((((((((((((((.(....).)).))))))))))))))))))))))))))).).)...
chr16_novelMiR_80	chr16	+	15005804-15005882	15005851-15005872	138.94	46	No	NA	No	No	0	NA	RP11-958N24.1(0), hsa-mir-3180-3(634), MIR3180-1(602)	NA	NA	NA	NA	NA	NA	cgcgggccaggacgctcccagg	gacgggcgggcgtgggcgcgttccctggcccgggacgggaagcaggacgcgggccaggacgctcccagggcgaggctcc	...((((.(.(.((((.((((..((((((((((..(.(....).)..).))))))))))))).)))).).)...)))).
chr16_novelMiR_87	chr16	+	16404459-16404537	16404506-16404527	135.88	38	No	NA	No	No	0	NA	PKD1P1(0), hsa-mir-3180-3(634), MIR3180-2(602)	NA	NA	NA	NA	NA	NA	cgcgggccaggacgctcccagg	gacgggcgggcgtgggcgcgttccctggcccgggacgggaagcaggacgcgggccaggacgctcccagggcgaggctcc	...((((.(.(.((((.((((..((((((((((..(.(....).)..).))))))))))))).)))).).)...)))).
chr16_novelMiR_272	chr16	-	2145797-2145875	2145807-2145828	276.39	443	chr16_novelMiR_public_62	1	Yes	Yes	0	NA	RP11-304L19.3(0), RP11-304L19.1(371), PKD1(0)	Yes	0.0111146	-0.758973	No	0.270241	-0.293806	gtgcttccgcggggatttctga	ccagccccaggtatctccggcccaaagctctgtgaaatccagattcagtgcttccgcggggatttctgacggcagctca	...(((.((((.(((((((.(...((((.(((.............))).))))..)))))))).))))..)))......
chr17_novelMiR_43	chr17	+	17739738-17739812	17739783-17739802	216.01	176	No	NA	Yes	No	0	NA	SREBF1(0)	No	0.690844	-0.203282	No	0.0652799	-0.518758	tgtcccggcccggagccgcc	tcaccggtcgggcggcacccggcctgggacgcgtagaggcgcacgtgtcccggcccggagccgccaagggacccc	.....((((.((((((.((.((((.(((((((((........))))))))))))).)).))))))....))))..
chr17_novelMiR_54	chr17	+	19882706-19882784	19882753-19882774	95.04	178	No	NA	No	No	0	NA	None	No	0.853565	0.0891624	No	0.772172	0.0974538	ttgttagagcaggttaaaagat	gcaaatcccttaacctgctctaataataatatggtcttttcactatattgttagagcaggttaaaagatttacttattt	..(((((..((((((((((((((((...(((((((......)))))))))))))))))))))))..)))))........
chr17_novelMiR_67	chr17	+	26322108-26322188	26322156-26322178	279	528	No	NA	No	No	25	hsa-miR-548g-3p	None	No	0.218502	-0.580183	No	0.863595	0.0668067	aaagctgtgatgacttttgcacc	ttagattggtgcaaaagtcattgcgtttttgcattgaaagtgatgacaaaagctgtgatgacttttgcaccagctaatacc	((((.((((((((((((((((..((((((((((((......)))).))))))).)..))))))))))))))))))))....
chr17_novelMiR_123	chr17	+	40851915-40851995	40851925-40851947	671.41	54	No	NA	No	No	0	NA	CTD-3193K9.3(431), CNTNAP1(83), EZH1(298)	NA	NA	NA	NA	NA	NA	ggtccggcctccactctgaagca	ccaccagcctggtccggcctccactctgaagcagggttgagcctgctgtgctctcagacgcggagccgttccaataaagca	......((.(((..((((.(((.((((((((((.(((.......))).)))).))))).).)))))))..))).....)).
chr17_novelMiR_179	chr17	+	55498811-55498885	55498821-55498840	302.95	33	No	NA	No	No	0	NA	MSI2(0)	NA	NA	NA	NA	NA	NA	aggcctgggaatgtagaacc	gtaagagacaaggcctgggaatgtagaaccttctagactactggtggacttcctctctgcctctctccctctgtc	....((((..((((..(((((.((...(((............)))..)))))))....)))).))))........
chr17_novelMiR_180	chr17	+	55502067-55502147	55502115-55502137	173.91	23	No	NA	No	No	0	NA	MSI2(0)	NA	NA	NA	NA	NA	NA	ggggtgcctgtggcctctgtgcc	gatggaagtgtttcccatgggagttgctgggcccctgtctgccttctcggggtgcctgtggcctctgtgcctgatgactct	...(((..((((...(((((..((..(.(((((((((..........))))).)))))..))..)))))...))))..)))
chr17_novelMiR_184	chr17	+	55531672-55531758	55531723-55531748	91.58	6	No	NA	No	No	1	hsa-miR-4751	MSI2(0)	NA	NA	NA	NA	NA	NA	tccctgtagctgctgaaggtatgtct	ccatatactgttctgaagggcagtagtgagtggttccagcccgcctcatcttccctgtagctgctgaaggtatgtctgtcctccttc	..(((((((((.(((.((((.((..((((((((.......))).))))))).)))).)))..))....)))))))............
chr17_novelMiR_230	chr17	+	72240436-72240512	72240446-72240466	87.4	23	No	NA	No	No	1	hsa-miR-4722-3p	TTYH2(0)	NA	NA	NA	NA	NA	NA	ctgcccaggcatgcttaggct	aagcccccggctgcccaggcatgcttaggcttacacgtgcttaggcttaggcgtgcctgggtgaccagggcgcttct	(((((((.((..(((((((((((((((((((((........)))))))))))))))))))))..)).))).))))..
chr17_novelMiR_286	chr17	-	933900-933974	933945-933964	103.81	44	No	NA	No	No	0	NA	ABR(0)	NA	NA	NA	NA	NA	NA	acaggacctctctgcaggct	cctgaggctcacaggacctctctgcaggctcttactgccagccggcattgaggctcctggcatcagccaggacga	(((..((((..(((((((((..(((.((((.........)))).)))..)))).))))).....)))))))....
chr17_novelMiR_327	chr17	-	7210137-7210217	7210185-7210207	137.22	219	No	NA	Yes	No	0	NA	EIF5A(101)	No	0.83223	0.0971995	No	0.499024	-0.19543	accctcagtccgtattggtctct	tcttctttaaaccctcagtccgtattggtctctatggcatccatagaggccattcggctctgaggtcctcagtaaagaaac	..(((((((...((((((.(((...((((((((((((...))))))))))))..)))..)))))).......)))))))..
chr17_novelMiR_541	chr17	-	77217851-77217925	77217896-77217915	134.14	166	No	NA	No	No	0	NA	RBFOX3(0)	No	0.800372	-0.13224	No	0.341837	-0.283823	cacctcccctgggcttgccc	tgcatcctgtcacctcccctgggcttgcccagccagagagctatgggcggcggccttggaggggagccagggagc	.((..((((....((((((((((((((((((((......))..))))))..)))))...))))))).))))..))
chr17_novelMiR_574	chr17	-	80650349-80650427	80650359-80650380	783.82	1527	No	NA	No	Yes	0	NA	RAB40B(0)	No	0.194546	-0.269951	No	0.411205	0.124662	tgtgccccgggtcagactctgt	gcctgtgggtctgggtctgcaccgttggcccgcctgtctcttgtgtgtgtgccccgggtcagactctgtcttctgtgga	..(((..((.(.(((((((..(((..((((((((........).))).).))).)))..))))))).)...))..))).
chr18_novelMiR_31	chr18	+	32433115-32433195	32433163-32433185	94.15	155	No	NA	No	No	58	hsa-miR-548c-5p	DTNA(0)	No	0.405694	-0.333052	No	0.918914	-0.043024	atggcaaaaaaacgcaattacgt	cggtgcaaatgtaattgtggtttttgccattatttttaattacttttaatggcaaaaaaacgcaattacgtttgcaccaac	.((((((((((((((((((.((((((((((((..............))))))))))))..))))))))))))))))))...
chr18_novelMiR_35	chr18	+	35147149-35147229	35147197-35147219	404.04	263	No	NA	Yes	No	0	NA	None	No	0.735437	0.16749	No	0.246723	0.295798	cgcgggtttcgttttcggcacct	ctatctgggttgccgccggaccgagactcgcgcggcgtgcgctgcccccgcgggtttcgttttcggcacctacagctcccg	......((((((..((((((.(((((((((((((((....)))))....))))))))))..)))))).....))))))...
chr18_novelMiR_75	chr18	-	8948014-8948090	8948060-8948080	89.73	44	No	NA	No	No	2	hsa-miR-4295	None	Yes	0.0218938	-0.658488	No	0.918914	-0.0393125	atggaaaactaatacactggt	tagggcagcaatggaaaactaatacactggtagaaactaagtgtttaagaaaccaatgtattggttttctattgctg	.....(((((((((((((((((((((.((((..((((.....)))).....)))).)))))))))))))))))))))
chr19_novelMiR_1	chr19	+	388061-388139	388071-388092	204.02	58	No	NA	No	No	2	hsa-miR-657	None	No	0.655269	-0.196573	NA	NA	NA	acggcagggtctcagcctcggc	ctgtaagtacacggcagggtctcagcctcggccgcgtgtgtctgtgagtacacggcagggtctcagcctcggccgcgtg	.......(((.((((.(((.((.((.(((.((((.(((..........))).)))).))).)).)).))).)))).)))
chr19_novelMiR_58	chr19	+	5978306-5978386	5978316-5978338	227.29	425	No	NA	Yes	No	1	hsa-miR-6124	RANBP3(153), CTC-232P5.1(28)	No	0.279197	-0.36106	No	0.35395	-0.229748	catctcccgcctccttttcccgc	gcgcacgagccatctcccgcctccttttcccgccgactgagagggcggggaaagggccgggaagggcgcatgcgcagtggc	(((((.(.(((...(((((.(.((((((((((((.........))))))))))))).)))))..))).).)))))......
chr19_novelMiR_404	chr19	-	12814405-12814485	12814415-12814437	7601.99	12876	chr19_novelMiR_public_95	0	Yes	Yes	2	hsa-miR-922	TNPO2(0)	No	0.80111	0.0730204	No	0.741392	0.0490852	ggatgtattcgtactgtctgatg	gcctcaagtgatggagagcaatacccggggatgactgtgaccacattgggatgtattcgtactgtctgatggggcctgctg	((((((...(((((.(((..((((((((...((........))..))))).))).)))...)))))...))))))......
chr19_novelMiR_483	chr19	-	41769337-41769415	41769347-41769368	824.84	1611	No	NA	Yes	Yes	0	NA	HNRNPUL1(0)	No	0.726688	0.0959619	No	0.952026	-0.0183455	tgcacgcgaccatagagccttc	cggccgccttgctctatggtcgggtacctgacgtggaacgggcgctctgcacgcgaccatagagccttcccctcccgaa	(((.......((((((((((((.((.(..(((((.......))).)).).)).)))))))))))).........)))..
chr20_novelMiR_4	chr20	+	2520525-2520603	2520535-2520556	265.99	248	No	NA	No	No	0	NA	TMC2(0)	No	0.514959	-0.229881	No	0.79656	0.0680426	caggagtgggctaaggaaacct	gaggttggggcaggagtgggctaaggaaacctgctctatgataaatacaggacaggttctcttagctcactcccgcaaa	.........((.(((((((((((((..((((((..((...........))..))))))..))))))))))))).))...
chr22_novelMiR_57	chr22	+	36736208-36736288	36736218-36736240	418.04	640	No	NA	No	No	70	hsa-miR-548aq-3p	MYH9(0)	No	0.663801	-0.139466	No	0.812016	-0.0704943	gtgcaaaagtaatcgcggtcttt	tattaggctagtgcaaaagtaatcgcggtctttgccattacttttaatggcaaagaccgcgattacttttgcagcaaccta	...((((....(((((((((((((((((((((((((((((....)))))))))))))))))))))))))))))....))))
chr22_novelMiR_111	chr22	+	47488452-47488530	47488499-47488520	199.37	388	No	NA	No	No	0	NA	TBC1D22A(0)	No	0.759125	0.122823	No	0.486642	0.210454	tcagcctgtggacatgcccacc	ggtgagcccgtgtgtatgtctgtgtggctgatgcagacctgtgagcctcagcctgtggacatgcccaccggcgggcctc	(((..(((.(((.(((((((..((.((((((.((..........)).))))))))..))))))).))).)))..)))..
chr22_novelMiR_122	chr22	+	50862798-50862874	50862844-50862864	101.01	66	No	NA	No	No	1	hsa-miR-6858-5p	PPP6R2(0)	NA	NA	NA	NA	NA	NA	tccgtccgcgtgtggaaggtc	gtggaaggtccgtccgcgtgtggaaggtccgtcagtgtgtggaaggtccgtccgcgtgtggaaggtccgtccgcgtg	(((((.((.((.((((((((((((.((.((.((........)).)).)).)))))))))))).)).)).)))))...
chr22_novelMiR_136	chr22	-	18915130-18915210	18915178-18915200	343.29	361	No	NA	No	No	0	NA	PRODH(0)	NA	NA	NA	NA	NA	NA	tctcctgccaggcccacctcaga	ttccccagcctctcctgccaggcccacctcagaggatgaacacagcagctgtgggaatgctgagcgggaactcatctgcct	.....(((....(((((((((.(((((...((..(.((....)).)..)))))))....))).))))))......)))...
chr22_novelMiR_137	chr22	-	18915168-18915248	18915178-18915200	347.22	361	No	NA	No	No	1	hsa-miR-6858-5p	PRODH(0)	No	0.818183	-0.107721	No	0.855239	-0.0580246	tctcctgccaggcccacctcaga	tctgagtgtgtcagagcaggagagggagcagccctggcttccccagcctctcctgccaggcccacctcagaggatgaacac	((((((((.(((.(.(((((((((((.(.(((....))).))))....))))))))).))).)).))))))..........
chrX_novelMiR_146	chrX	-	15510164-15510240	15510210-15510230	116.92	145	No	NA	Yes	No	0	NA	BMX(0), PIR(0)	No	0.746428	0.141651	No	0.690143	0.127366	tctgtcagcctcattggtagc	cctgcccccatctgtcagcctcattggtagcaactacctcatgggtgctaccagtgaggctgacagatgagtggcac	..(((((.((((((((((((((((((((((((....((....)).)))))))))))))))))))))))).).)))).
chrX_novelMiR_158	chrX	-	47695981-47696055	47695991-47696010	346.24	670	No	NA	No	No	0	NA	ZNF81(246)	No	0.418482	-0.265161	No	0.724814	0.1124	tgagtttagagctgtctgct	tccgtattgaggatgaggacacctctgaactcacagagcaggctgtgagtttagagctgtctgctctaaactcag	.......((((...(((((((.((((((((((((((......)))))))))))))).))))..)))....)))).
chrX_novelMiR_184	chrX	-	74064364-74064442	74064374-74064395	89.41	113	No	NA	Yes	No	0	NA	KIAA2022(0)	No	0.26205	-0.430994	No	0.741422	-0.099905	tgaggctcgccaggggagttga	aaatctcctcagtctctcctctctagcccccctgtattaggtgttcatgaggctcgccaggggagttgaggaggtttac	((((((((((((.(((((((..(.((((.(((((...)))).......).)))).)..)))))))))))))))))))..
