# Supplementary material for: Novel microRNA discovery using small RNA sequencing in post-mortem human brain
Source: BMC Genomics. 2016 Oct 4;17:776. doi: 10.1186/s12864-016-3114-3 (PMC5050850; doi:10.1186/s12864-016-3114-3)
Supplement: Additional file 7: — A table containing information on the qRT-PCR performed with seven novel miRNAs and two known miRNAs. Per miRNA, this information includes mean CT, range of CT, cDNA dilution, the number of samples (of 12) with CT < 40, the average read depth, and primer used. (XLSX 8 kb) [file 12864_2016_3114_MOESM7_ESM.xlsx]

## Sheet: Novel_miRNA_Validation
miRNA_Name	Ct_Mean	Ct_Range	cDNA_dilution	#_samples_with_Ct<40	Average_read_depth
chr19_novelMiR_404	20.5	19.4-22.0	1:80 dilution	12	5708.04
chr2_novelMiR_40	33	31.4-38.2	1:20 dilution	12	41.7097
chr14_novelMiR_32	31.3	29.8-34.3	1:20 dilution	12	26.4409
chr16_novelMiR_272	37.5	35.8-undetermined	1:20 dilution	11	5.01075
chr12_novelMiR_303	29.3	27.0-33.2	1:20 dilution	12	350.57
chr17_novelMiR_574	38.7	38.0-undetermined	1:20 dilution	7	16.3011
chr19_novelMiR_483	35	33.7-undetermined	1:20 dilution	9	17.4839
hsa_miR-449a	31.4	29.4-34.6	1:80 dilution	11	19.398
hsa_miR-153-3p	25.7	20.7-36.2	1:80 dilution	12	5517.61
