# Supplementary material for: Novel microRNA discovery using small RNA sequencing in post-mortem human brain
Source: BMC Genomics. 2016 Oct 4;17:776. doi: 10.1186/s12864-016-3114-3 (PMC5050850; doi:10.1186/s12864-016-3114-3)
Supplement: Additional file 8: — Contains alignment information from good-quality mature sequence alignments of the 99 putative novel miRNAs to miRBase mature sequence entries. (XLSX 46 kb) [file 12864_2016_3114_MOESM8_ESM.xlsx]

## Sheet: MDS_miRBase_updated
query	subject	strand	E_value	Hairpin_E	percent_identity	nt_overlap	z_score	SW_score	5p_offset	query_seed_mismatches	subject_seed_mismatches	alignment(seed_assumed_pos2-7_from 5')
chr1_novelMiR_169	hsa-miR-33a-3p	r	0.21	NA	73.7	19	118.7	50	4	4	1	20 10 chr1_- UCUCCAGUGUUUCUUUAGUGCCU :: :::::: ::::: : hsa-mi CAAUGUUUCCACAGUGCAUCAC 10 20
chr1_novelMiR_169	hsa-miR-4716-3p	f	0.21	NA	87.5	16	118.7	50	0	6	6	10 20 chr1_n AGGCACUAAAGAAACACUGGAGA :: :::::: :::::: hsa-mi AAGGGGGAAGGAAACA-UGGAGA 10 20
chr1_novelMiR_194	hsa-miR-548aq-5p	f	5.5e-05	1.8e-06(hsa-mir-548aq)	85	20	183.1	73	1	1	0	10 20 chr1_n UAAAAGUAAUUGUGGUAUUUGC :::::::::: :: ::::: hsa-mi GAAAGUAAUUGCUGUUUUUGCC 10 20
chr1_novelMiR_194	hsa-miR-548d-5p	f	2.9e-08	1.1e-05(hsa-mir-548d-1) 2.7e-05(hsa-mir-548d-2)	95.2	21	241.8	96	1	0	0	10 20 chr1_n UAAAAGUAAUUGUGGUAUUUGC ::::::::::::::: ::::: hsa-mi AAAAGUAAUUGUGGUUUUUGCC 10 20
chr1_novelMiR_194	hsa-miR-548c-5p	f	5.6e-07	1.9e-05(hsa-mir-548c)	90.5	21	218.8	87	1	0	0	10 20 chr1_n UAAAAGUAAUUGUGGUAUUUGC ::::::::::: ::: ::::: hsa-mi AAAAGUAAUUGCGGUUUUUGCC 10 20
chr1_novelMiR_194	hsa-miR-548ba	f	0.0002	0.0018(hsa-mir-548ba)	81	21	172.9	69	1	1	1	10 20 chr1_n UAAAAGUAAUUGUGGUAUUUGC ::: :::: :::: : ::::: hsa-mi AAAGGUAACUGUGAUUUUUGCU 10 20
chr1_novelMiR_194	hsa-miR-548am-5p	f	5.6e-07	3.9e-05(hsa-mir-548am)	90.5	21	218.8	87	1	0	0	10 20 chr1_n UAAAAGUAAUUGUGGUAUUUGC ::::::::::: ::: ::::: hsa-mi AAAAGUAAUUGCGGUUUUUGCC 10 20
chr1_novelMiR_194	hsa-miR-548o-5p	f	5.6e-07	NA	90.5	21	218.8	87	1	0	0	10 20 chr1_n UAAAAGUAAUUGUGGUAUUUGC ::::::::::: ::: ::::: hsa-mi AAAAGUAAUUGCGGUUUUUGCC 10 20
chr1_novelMiR_194	hsa-miR-548aj-3p	r	5.5e-05	2.3e-05(hsa-mir-548aj-1) 0.00051(hsa-mir-548aj-2)	85	20	183.4	73	1	2	1	20 10 chr1_- GCAAAUACCACAAUUACUUUUA ::: :: :::::::::::: hsa-mi UAAAAACUGCAAUUACUUUUA 10 20
chr1_novelMiR_194	hsa-miR-548h-5p	f	5.5e-05	0.0027(hsa-mir-548h-1) 9.8e-05(hsa-mir-548h-3) 0.00051(hsa-mir-548h-2) 4.7e-05(hsa-mir-548h-5) 0.00051(hsa-mir-548h-4)	85	20	183.1	73	1	0	0	10 20 chr1_n UAAAAGUAAUUGUGGUAUUUGC ::::::::: : ::: :::: hsa-mi AAAAGUAAUCGCGGUUUUUGUC 10 20
chr1_novelMiR_194	hsa-miR-548g-3p	r	0.028	0.086(hsa-mir-548g)	77.8	18	134.5	54	3	3	3	20 10 chr1_- GCAAAUACCACAAUUACUUUUA :: :: :::::::::: hsa-mi AAAACUGUAAUUACUUUUGUAC 10 20
chr1_novelMiR_194	hsa-miR-548au-5p	f	5.6e-07	0.0027(hsa-mir-548au)	90.5	21	219.2	87	1	0	0	10 20 chr1_n UAAAAGUAAUUGUGGUAUUUGC ::::::::::: ::: ::::: hsa-mi AAAAGUAAUUGCGGUUUUUGC 10 20
chr1_novelMiR_194	hsa-miR-548av-3p	r	0.028	0.12(hsa-mir-548av)	77.8	18	135.3	54	3	3	3	20 10 chr1_- GCAAAUACCACAAUUACUUUUA :: :: :: :::::::: hsa-mi AAAACUGCAGUUACUUUUGC 10 20
chr1_novelMiR_194	hsa-miR-548am-3p	r	0.001	3.9e-05(hsa-mir-548am)	80	20	160.1	64	1	1	1	20 10 chr1_- GCAAAUACCACAAUUACUUUUA :::: :: :: :::::::: hsa-mi CAAAAACUGCAGUUACUUUUGU 10 20
chr1_novelMiR_194	hsa-miR-548f-5p	f	0.1	0.014(hsa-mir-548f-1) 0.18(hsa-mir-548f-3) 0.37(hsa-mir-548f-2) 0.0013(hsa-mir-548f-5) 5.7e-05(hsa-mir-548f-4)	73.7	19	124.3	50	2	0	2	10 20 chr1_n UAAAAGUAAUUGUGGUAUUUGC ::::::::: :: ::: hsa-mi UGCAAAAGUAAUCACAGUUUUU 10 20
chr1_novelMiR_194	hsa-miR-548az-3p	r	0.0054	0.00051(hsa-mir-548az)	78.9	19	147.7	59	2	2	2	20 10 chr1_- GCAAAUACCACAAUUACUUUUA ::: :: :::: :::::: hsa-mi AAAAACUGCAAUCACUUUUGC 10 20
chr1_novelMiR_194	hsa-miR-548aj-5p	f	5.5e-05	2.3e-05(hsa-mir-548aj-1) 0.00051(hsa-mir-548aj-2)	85	20	182.7	73	2	0	2	10 20 chr1_n UAAAAGUAAUUGUGGUAUUUGC ::::::::::: :: :::: hsa-mi UGCAAAAGUAAUUGCAGUUUUUG 10 20
chr1_novelMiR_194	hsa-miR-548j-3p	r	0.053	0.008(hsa-mir-548j)	80	20	129.8	52	1	1	1	20 10 chr1_- GCAAAUACCACAAUUACUUUUA :::: :: :: :::::::: hsa-mi CAAAAACUGCA-UUACUUUUGC 10 20
chr1_novelMiR_194	hsa-miR-548c-3p	r	5.5e-05	1.9e-05(hsa-mir-548c)	85	20	183.1	73	1	1	2	20 10 chr1_- GCAAAUACCACAAUUACUUUUA :::: : : ::::::::::: hsa-mi CAAAAAUCUCAAUUACUUUUGC 10 20
chr1_novelMiR_194	hsa-miR-548ay-3p	r	0.028	1.9e-05(hsa-mir-548ay)	77.8	18	134.5	54	2	3	1	20 10 chr1_- GCAAAUACCACAAUUACUUUUA :: ::: : :::::: :: hsa-mi CAAAACCGCGAUUACUCUUGCA 10 20
chr1_novelMiR_194	hsa-miR-548x-3p	r	0.0015	0.024(hsa-mir-548x)	83.3	18	158.3	63	1	2	1	20 10 chr1_- GCAAAUACCACAAUUACUUUUA ::: :: :::::::::: hsa-mi UAAAAACUGCAAUUACUUUC 10 20
chr1_novelMiR_194	hsa-miR-548ah-3p	r	0.001	4.7e-05(hsa-mir-548ah)	80	20	160.1	64	1	1	1	20 10 chr1_- GCAAAUACCACAAUUACUUUUA :::: :: :: :::::::: hsa-mi CAAAAACUGCAGUUACUUUUGC 10 20
chr1_novelMiR_194	hsa-miR-548ao-3p	r	0.1	0.0066(hsa-mir-548ao)	73.7	19	124.3	50	2	2	1	20 10 chr1_- GCAAAUACCACAAUUACUUUUA ::: ::: : ::::::: hsa-mi AAAGACCGUGACUACUUUUGCA 10 20
chr1_novelMiR_194	hsa-miR-548ap-3p	r	7.8e-07	0.00017(hsa-mir-548ap)	94.7	19	217.4	86	2	2	1	20 10 chr1_- GCAAAUACCACAAUUACUUUUA ::: ::::::::::::::: hsa-mi AAAAACCACAAUUACUUUU 10
chr1_novelMiR_194	hsa-miR-548b-5p	f	5.6e-07	0.00051(hsa-mir-548b)	90.5	21	218.8	87	1	0	0	10 20 chr1_n UAAAAGUAAUUGUGGUAUUUGC ::::::::::::::: :: :: hsa-mi AAAAGUAAUUGUGGUUUUGGCC 10 20
chr1_novelMiR_194	hsa-miR-548o-3p	r	0.02	NA	75	20	137.1	55	1	2	2	20 10 chr1_- GCAAAUACCACAAUUACUUUUA : :: :: :: :::::::: hsa-mi CCAAAACUGCAGUUACUUUUGC 10 20
chr1_novelMiR_194	hsa-miR-570-5p	f	0.0039	0.014(hsa-mir-570)	76.2	21	149.9	60	1	1	1	10 20 chr1_n UAAAAGUAAUUGUGGUAUUUGC ::: ::::::: :: ::: : hsa-mi AAAGGUAAUUGCAGUUUUUCCC 10 20
chr1_novelMiR_194	hsa-miR-548ak	f	5.5e-05	3.3e-05(hsa-mir-548ak)	85	20	183.4	73	1	0	0	10 20 chr1_n UAAAAGUAAUUGUGGUAUUUGC :::::::: :: ::: :::: hsa-mi AAAAGUAACUGCGGUUUUUGA 10 20
chr1_novelMiR_194	hsa-miR-548ai	f	0.0039	0.0003(hsa-mir-548ai)	76.2	21	149.9	60	1	1	1	10 20 chr1_n UAAAAGUAAUUGUGGUAUUUGC ::: ::::::: :: ::: : hsa-mi AAAGGUAAUUGCAGUUUUUCCC 10 20
chr1_novelMiR_194	hsa-miR-548an	f	5.5e-05	8.4e-07(hsa-mir-548an)	85	20	183.8	73	1	1	2	10 20 chr1_n UAAAAGUAAUUGUGGUAUUUGC ::::: :::::::: :::: hsa-mi AAAAGGCAUUGUGGUUUUUG 10 20
chr1_novelMiR_194	hsa-miR-548at-3p	r	0.028	0.0018(hsa-mir-548at)	77.8	18	134.9	54	2	3	1	20 10 chr1_- GCAAAUACCACAAUUACUUUUA :: ::: :: : :::::: hsa-mi CAAAACCGCAGUAACUUUUGU 10 20
chr1_novelMiR_194	hsa-miR-548ac	r	0.00054	0.00025(hsa-mir-548ac)	85.7	21	165.2	66	2	3	2	20 10 chr1_- GCAAAUACCA-CAAUUACUUUUA :::: ::: ::::::::::: hsa-mi CAAAAACCGGCAAUUACUUUUG 10 20
chr1_novelMiR_194	hsa-miR-548ab	f	5.6e-07	0.0013(hsa-mir-548ab)	90.5	21	218.8	87	1	0	0	10 20 chr1_n UAAAAGUAAUUGUGGUAUUUGC :::::::::::::: ::::: hsa-mi AAAAGUAAUUGUGGAUUUUGCU 10 20
chr1_novelMiR_194	hsa-miR-548aa	r	7.8e-07	0.00051(hsa-mir-548aa-1) 8.2e-05(hsa-mir-548aa-2)	94.7	19	215.3	86	2	2	1	20 10 chr1_- GCAAAUACCACAAUUACUUUUA ::: ::::::::::::::: hsa-mi AAAAACCACAAUUACUUUUGCACCA 10 20
chr1_novelMiR_194	hsa-miR-548ag	f	1.1e-05	0.00043(hsa-mir-548ag-1) 0.00012(hsa-mir-548ag-2)	85.7	21	196.2	78	1	1	1	10 20 chr1_n UAAAAGUAAUUGUGGUAUUUGC ::: ::::::::::: : ::: hsa-mi AAAGGUAAUUGUGGUUUCUGC 10 20
chr1_novelMiR_194	hsa-miR-548ae	r	0.0002	0.00089(hsa-mir-548ae-1) 1.5e-06(hsa-mir-548ae-2)	81	21	173.2	69	1	1	1	20 10 chr1_- GCAAAUACCACAAUUACUUUUA :::: :: :::::::::: : hsa-mi CAAAAACUGCAAUUACUUUCA 10 20
chr1_novelMiR_194	hsa-miR-548ad	r	0.0015	9.8e-05(hsa-mir-548ad)	83.3	18	157.5	63	2	3	2	20 10 chr1_- GCAAAUACCACAAUUACUUUUA :: :: ::::: :::::: hsa-mi GAAAACGACAAUGACUUUUGCA 10 20
chr1_novelMiR_194	hsa-miR-548ax	f	0.00054	1.2e-06(hsa-mir-548ax)	85.7	21	165.2	66	1	1	1	10 20 chr1_n UAAAAGUAAUUGUGGUAUUUGC : ::::::::: ::: ::::: hsa-mi AGAAGUAAUUGCGGU-UUUGCCA 10 20
chr1_novelMiR_194	hsa-miR-548f-3p	r	0.0054	0.014(hsa-mir-548f-1) 0.18(hsa-mir-548f-3) 0.37(hsa-mir-548f-2) 0.0013(hsa-mir-548f-5) 5.7e-05(hsa-mir-548f-4)	78.9	19	148.5	59	2	2	2	20 10 chr1_- GCAAAUACCACAAUUACUUUUA ::: :: :::::::::: hsa-mi AAAAACUGUAAUUACUUUU 10
chr1_novelMiR_194	hsa-miR-548ao-5p	f	0.0039	0.0066(hsa-mir-548ao)	76.2	21	149.9	60	1	1	1	10 20 chr1_n UAAAAGUAAUUGUGGUAUUUGC : :::::: : ::: ::::: hsa-mi AGAAGUAACUACGGUUUUUGCA 10 20
chr1_novelMiR_194	hsa-miR-548p	r	0.001	5.7e-05(hsa-mir-548p)	80	20	160.1	64	2	1	1	20 10 chr1_- GCAAAUACCACAAUUACUUUUA ::::: :: :: ::::::: hsa-mi UAGCAAAAACUGCAGUUACUUU 10 20
chr1_novelMiR_194	hsa-miR-548ah-5p	f	0.001	4.7e-05(hsa-mir-548ah)	80	20	160.8	64	1	0	1	10 20 chr1_n UAAAAGUAAUUGUGGUAUUUGC :::::: :::: :: :::: hsa-mi AAAAGUGAUUGCAGUGUUUG 10 20
chr1_novelMiR_194	hsa-miR-548ap-5p	f	1.5e-05	0.00017(hsa-mir-548ap)	89.5	19	194.4	77	1	0	0	10 20 chr1_n UAAAAGUAAUUGUGGUAUUUGC ::::::::::: ::: ::: hsa-mi AAAAGUAAUUGCGGUCUUU 10
chr1_novelMiR_194	hsa-miR-548ay-5p	f	2.9e-08	1.9e-05(hsa-mir-548ay)	95.2	21	242.2	96	1	0	0	10 20 chr1_n UAAAAGUAAUUGUGGUAUUUGC ::::::::::::::: ::::: hsa-mi AAAAGUAAUUGUGGUUUUUGC 10 20
chr1_novelMiR_194	hsa-miR-548as-3p	r	0.0054	0.0038(hsa-mir-548as)	78.9	19	147.3	59	1	3	2	20 10 chr1_- GCAAAUACCACAAUUACUUUUA ::: ::::::::: ::: hsa-mi UAAAACCCACAAUUAUGUUUGU 10 20
chr1_novelMiR_194	hsa-miR-548x-5p	f	5.5e-05	0.024(hsa-mir-548x)	85	20	182.7	73	2	0	2	10 20 chr1_n UAAAAGUAAUUGUGGUAUUUGC ::::::::::: :: :::: hsa-mi UGCAAAAGUAAUUGCAGUUUUUG 10 20
chr1_novelMiR_194	hsa-miR-570-3p	r	0.02	0.014(hsa-mir-570)	75	20	137.1	55	1	2	2	20 10 chr1_- GCAAAUACCACAAUUACUUUUA : :: :: ::::::: ::: hsa-mi CGAAAACAGCAAUUACCUUUGC 10 20
chr1_novelMiR_194	hsa-miR-548b-3p	r	0.02	0.00051(hsa-mir-548b)	75	20	137.1	55	1	2	2	20 10 chr1_- GCAAAUACCACAAUUACUUUUA ::: ::: :: :: ::::: hsa-mi CAAGAACCUCAGUUGCUUUUGU 10 20
chr1_novelMiR_194	hsa-miR-603	r	0.001	0.086(hsa-mir-603)	80	20	160.1	64	1	2	2	20 10 chr1_- GCAAAUACCACAAUUACUUUUA :: : :: ::::::::::: hsa-mi CACACACUGCAAUUACUUUUGC 10 20
chr1_novelMiR_194	hsa-miR-548t-3p	r	7.8e-07	5.3e-06(hsa-mir-548t)	94.7	19	215.3	86	2	2	1	20 10 chr1_- GCAAAUACCACAAUUACUUUUA ::: ::::::::::::::: hsa-mi AAAAACCACAAUUACUUUUGCACCA 10 20
chr1_novelMiR_194	hsa-miR-548at-5p	f	0.0002	0.0018(hsa-mir-548at)	81	21	172.9	69	1	0	1	10 20 chr1_n UAAAAGUAAUUGUGGUAUUUGC :::::: :::: ::: :: :: hsa-mi AAAAGUUAUUGCGGUUUUGGCU 10 20
chr1_novelMiR_194	hsa-miR-548n	f	2.9e-06	1.3e-07(hsa-mir-548n)	90	20	206.1	82	0	0	0	10 20 chr1_n UAAAAGUAAUUGUGGUAUUUGC :::::::::::::: :::: hsa-mi CAAAAGUAAUUGUGGAUUUUGU 10 20
chr1_novelMiR_194	hsa-miR-548m	f	5.5e-05	1.5e-06(hsa-mir-548m)	85	20	183.4	73	0	1	1	10 20 chr1_n UAAAAGUAAUUGUGGUAUUUGC ::: ::: ::::::: :::: hsa-mi CAAAGGUAUUUGUGGUUUUUG 10 20
chr1_novelMiR_194	hsa-miR-548l	f	0.001	0.00061(hsa-mir-548l)	80	20	160.1	64	1	0	0	10 20 chr1_n UAAAAGUAAUUGUGGUAUUUGC ::::::: ::: :: :::: hsa-mi AAAAGUAUUUGCGGGUUUUGUC 10 20
chr1_novelMiR_194	hsa-miR-548k	f	0.0002	0.05(hsa-mir-548k)	81	21	172.9	69	1	0	0	10 20 chr1_n UAAAAGUAAUUGUGGUAUUUGC ::::::: ::: :: ::::: hsa-mi AAAAGUACUUGCGGAUUUUGCU 10 20
chr1_novelMiR_194	hsa-miR-548i	f	1.1e-05	0.0038(hsa-mir-548i-1) 0.02(hsa-mir-548i-3) 0.02(hsa-mir-548i-2) 4.7e-05(hsa-mir-548i-4)	85.7	21	195.8	78	1	0	0	10 20 chr1_n UAAAAGUAAUUGUGGUAUUUGC ::::::::::: :: ::::: hsa-mi AAAAGUAAUUGCGGAUUUUGCC 10 20
chr1_novelMiR_194	hsa-miR-548z	r	2.9e-06	0.00014(hsa-mir-548z)	90	20	205.7	82	1	1	1	20 10 chr1_- GCAAAUACCACAAUUACUUUUA :::: ::: ::::::::::: hsa-mi CAAAAACCGCAAUUACUUUUGCA 10 20
chr1_novelMiR_194	hsa-miR-548y	f	0.0039	0.0027(hsa-mir-548y)	76.2	21	149.9	60	1	0	0	10 20 chr1_n UAAAAGUAAUUGUGGUAUUUGC ::::::::: :: ::::: hsa-mi AAAAGUAAUCACUGUUUUUGCC 10 20
chr1_novelMiR_194	hsa-miR-548w	f	1.1e-05	1.6e-05(hsa-mir-548w)	85.7	21	195.5	78	1	0	0	10 20 chr1_n UAAAAGUAAUUGUGGUAUUUGC :::::::: :: ::: ::::: hsa-mi AAAAGUAACUGCGGUUUUUGCCU 10 20
chr1_novelMiR_194	hsa-miR-548u	r	5.5e-05	0.02(hsa-mir-548u)	85	20	182.7	73	1	1	1	20 10 chr1_- GCAAAUACCACAAUUACUUUUA :::: :: ::::::::::: hsa-mi CAAAGACUGCAAUUACUUUUGCG 10 20
chr1_novelMiR_194	hsa-miR-548s	r	0.38	0.05(hsa-mir-548s)	70	20	113.8	46	3	2	3	20 10 chr1_- GCAAAUACCACAAUUACUUUUA :: :: :: :: ::: ::: hsa-mi AUGGCCAAAACUGCAGUUAUUUU 10 20
chr1_novelMiR_194	hsa-miR-548aq-3p	r	5.5e-05	1.8e-06(hsa-mir-548aq)	85	20	183.1	73	1	1	1	20 10 chr1_- GCAAAUACCACAAUUACUUUUA :::: :: ::::::::::: hsa-mi CAAAAACUGCAAUUACUUUUGC 10 20
chr1_novelMiR_194	hsa-miR-548a-5p	f	0.0039	0.0003(hsa-mir-548a-1) 0.014(hsa-mir-548a-3) 0.00061(hsa-mir-548a-2)	76.2	21	149.9	60	1	0	0	10 20 chr1_n UAAAAGUAAUUGUGGUAUUUGC ::::::::::: : ::: : hsa-mi AAAAGUAAUUGCGAGUUUUACC 10 20
chr1_novelMiR_194	hsa-miR-548e-5p	f	0.0002	0.00035(hsa-mir-548e)	81	21	172.9	69	0	1	1	10 20 chr1_n UAAAAGUAAUUGUGGUAUUUGC ::::: ::: : ::: ::::: hsa-mi CAAAAGCAAUCGCGGUUUUUGC 10 20
chr1_novelMiR_194	hsa-miR-548d-3p	r	5.5e-05	1.1e-05(hsa-mir-548d-1) 2.7e-05(hsa-mir-548d-2)	85	20	183.1	73	1	1	1	20 10 chr1_- GCAAAUACCACAAUUACUUUUA :::: :::::: :: ::::: hsa-mi CAAAAACCACAGUUUCUUUUGC 10 20
chr1_novelMiR_194	hsa-miR-548h-3p	r	2.9e-06	0.0027(hsa-mir-548h-1) 9.8e-05(hsa-mir-548h-3) 0.00051(hsa-mir-548h-2) 4.7e-05(hsa-mir-548h-5) 0.00051(hsa-mir-548h-4)	90	20	205.7	82	1	1	1	20 10 chr1_- GCAAAUACCACAAUUACUUUUA :::: ::: ::::::::::: hsa-mi CAAAAACCGCAAUUACUUUUGCA 10 20
chr1_novelMiR_194	hsa-miR-548j-5p	f	2.9e-06	0.008(hsa-mir-548j)	90	20	206.1	82	1	0	0	10 20 chr1_n UAAAAGUAAUUGUGGUAUUUGC ::::::::::: ::: :::: hsa-mi AAAAGUAAUUGCGGUCUUUGGU 10 20
chr1_novelMiR_194	hsa-miR-548as-5p	f	1.1e-05	0.0038(hsa-mir-548as)	85.7	21	195.8	78	1	0	0	10 20 chr1_n UAAAAGUAAUUGUGGUAUUUGC ::::::::::: :: ::::: hsa-mi AAAAGUAAUUGCGGGUUUUGCC 10 20
chr1_novelMiR_194	hsa-miR-548g-5p	f	5.5e-05	0.086(hsa-mir-548g)	85	20	182.7	73	2	0	2	10 20 chr1_n UAAAAGUAAUUGUGGUAUUUGC ::::::::::: :: :::: hsa-mi UGCAAAAGUAAUUGCAGUUUUUG 10 20
chr1_novelMiR_194	hsa-miR-548t-5p	f	5.5e-05	5.3e-06(hsa-mir-548t)	85	20	183.4	73	0	0	0	10 20 chr1_n UAAAAGUAAUUGUGGUAUUUGC :::::: :: ::::: :::: hsa-mi CAAAAGUGAUCGUGGUUUUUG 10 20
chr1_novelMiR_194	hsa-miR-548av-5p	f	0.014	0.12(hsa-mir-548av)	84.2	19	141.2	56	1	0	0	10 20 chr1_n UAAAAGUAAUUGUGGUAUUUGC ::::::: ::: :: :::: hsa-mi AAAAGUACUUGCGG-AUUU 10
chr1_novelMiR_194	hsa-miR-562	f	0.02	NA	75	20	137.8	55	2	1	1	10 20 chr1_n UAAAAGUAAUUGUGGUAUUUGC :::::: ::: :::::: hsa-mi AAAGUAGCUGUACCAUUUGC 10 20
chr1_novelMiR_194	hsa-miR-548ar-5p	f	1.1e-05	0.0032(hsa-mir-548ar)	85.7	21	196.2	78	1	0	0	10 20 chr1_n UAAAAGUAAUUGUGGUAUUUGC ::::::::::: :: ::::: hsa-mi AAAAGUAAUUGCAGUUUUUGC 10 20
chr1_novelMiR_194	hsa-miR-548az-5p	f	5.6e-07	0.00051(hsa-mir-548az)	90.5	21	218.8	87	0	0	0	10 20 chr1_n UAAAAGUAAUUGUGGUAUUUGC :::::: :::::::: ::::: hsa-mi CAAAAGUGAUUGUGGUUUUUGC 10 20
chr2_novelMiR_40	hsa-miR-6757-3p	f	0.15	NA	82.4	17	121.4	58	0	2	2	10 20 chr2_n UUCUCUGGCCUUGGAAUCCUUU : ::::::::: :::: hsa-mi AACACUGGCCUUGCUAUCCCCA 10 20
chr2_novelMiR_40	hsa-miR-6824-3p	f	0.45	NA	77.8	18	113.2	54	1	0	0	10 20 chr2_n UUCUCUGGCCUUGGAAUCCUUU ::::::: :::: : :: hsa-mi UCUCUGGUCUUGCCACCCCAG 10 20
chr2_novelMiR_40	hsa-miR-6877-3p	f	0.15	NA	82.4	17	121.7	58	2	1	3	10 20 chr2_n UUCUCUGGCCUUGGAAUCCUUU ::::: :::::: ::: hsa-mi CAGCCUCUGCCCUUGGCCUCC 10 20
chr2_novelMiR_62	hsa-miR-512-3p	r	0.0053	NA	94.4	18	147.4	69	4	6	6	20 10 chr2_- AAAGAGUGCUGUCAUA-CUGAGA :::::::::::: ::::: hsa-mi AAGUGCUGUCAUAGCUGAGGUC 10 20
chr2_novelMiR_62	hsa-miR-4797-3p	f	0.43	NA	77.3	22	113.5	53	0	0	0	10 20 chr2_n UCUCAGUAUGACAGCACUCUUU :::::::: : ::::::: : hsa-mi UCUCAGUAAGUG-GCACUCUGU 10 20
chr2_novelMiR_100	hsa-miR-485-5p	f	0.22	NA	75	20	118.3	55	2	1	2	10 20 chr2_n AGGAUGGAAAAGAUGAAUUCAU ::: ::: ::::::::: hsa-mi AGAGGCUGGCCGUGAUGAAUUC 10 20
chr2_novelMiR_100	hsa-miR-877-3p	r	0.38	NA	81.2	16	114.4	53	6	5	1	20 10 chr2_- AUGAAUUCAUCUUUUCCAUCCU :: :::: ::: :::: hsa-mi UCCUCUUCUCCCUCCUCCCAG 10 20
chr2_novelMiR_100	hsa-miR-7111-3p	r	0.38	NA	81.2	16	114.1	53	5	5	1	20 10 chr2_- AUGAAUUCAUCUUUUCCAUCCU :: ::: :::: :::: hsa-mi AUCCUCUCUUCCCUCCUCCCAG 10 20
chr2_novelMiR_164	hsa-miR-6778-3p	r	0.3	NA	83.3	18	116.4	51	4	0	3	20 10 chr2_- UCCCUGACAUAAUCACAGAUCU :::::::::: ::::: hsa-mi UGCCUCCCUGACAUUC-CACAG 10 20
chr2_novelMiR_164	hsa-miR-7161-3p	f	0.026	NA	78.9	19	133.3	59	1	1	0	10 20 chr2_n AGAUCUGUGAUUAUGUCAGGGA :::::: ::: : :: ::: hsa-mi UAGAUCUUUGACUCUGGCAGUCUCCAGG 10 20
chr3_novelMiR_31	hsa-miR-6797-3p	f	0.44	0.68(hsa-mir-6797)	94.1	17	113	76	2	1	2	10 20 chr3_n CAUGCCCCUUCCCUCCCGCGGU :::: :::::::::::: hsa-mi UGCAUGACCCUUCCCUCCCCAC 10 20
chr3_novelMiR_267	hsa-miR-3960	f	0.15	0.03(hsa-mir-3960)	90	20	122.2	82	2	1	0	10 20 chr3_n GUGGCGGCGGCGGCGGCGGCGGCGGG ::::::::::: ::::: :: hsa-mi GGCGGCGGCGGAGGCGGGGG 10 20
chr3_novelMiR_537	hsa-miR-514a-3p	f	0.22	NA	81.2	16	118.9	53	2	0	1	10 20 chr3_n UGACACUUCUCAGAAUUCUUAU :::::::::: :: : hsa-mi AUUGACACUUCUGUGAGUAGA 10 20
chr4_novelMiR_148	hsa-miR-3660	f	0.16	NA	82.4	17	121.1	58	3	1	4	10 20 chr4_n CACCGGAGAGCAAUCUGAAGAGC :: :::::::: : ::: hsa-mi ACUGACAGGAGAGCAUUUUGA 10 20
chr5_novelMiR_147	hsa-miR-539-3p	r	0.13	NA	76.5	17	122.6	49	1	4	5	20 10 chr5_- AGCAAGAACCACAAUUACUUUU : :: :::::: :::: hsa-mi AUCAUACAAGGACAAUUUCUUU 10 20
chr5_novelMiR_147	hsa-miR-548aq-5p	f	3.9e-05	7.8e-07(hsa-mir-548aq)	85	20	185.7	73	0	0	0	10 20 chr5_n AAAAGUAAUUGUGGUUCUUGCU :::::::::: ::: :::: hsa-mi GAAAGUAAUUGCUGUUUUUGCC 10 20
chr5_novelMiR_147	hsa-miR-548d-5p	f	1.7e-08	4e-06(hsa-mir-548d-1) 2.4e-05(hsa-mir-548d-2)	95.2	21	246.3	96	0	0	0	10 20 chr5_n AAAAGUAAUUGUGGUUCUUGCU :::::::::::::::: :::: hsa-mi AAAAGUAAUUGUGGUUUUUGCC 10 20
chr5_novelMiR_147	hsa-miR-548c-5p	f	3.5e-07	0.00015(hsa-mir-548c)	90.5	21	222.6	87	0	0	0	10 20 chr5_n AAAAGUAAUUGUGGUUCUUGCU ::::::::::: :::: :::: hsa-mi AAAAGUAAUUGCGGUUUUUGCC 10 20
chr5_novelMiR_147	hsa-miR-548ba	f	2.8e-05	0.028(hsa-mir-548ba)	81.8	22	188.4	74	0	1	1	10 20 chr5_n AAAAGUAAUUGUGGUUCUUGCU ::: :::: :::: :: ::::: hsa-mi AAAGGUAACUGUGAUUUUUGCU 10 20
chr5_novelMiR_147	hsa-miR-548am-5p	f	3.5e-07	1.7e-05(hsa-mir-548am)	90.5	21	222.6	87	0	0	0	10 20 chr5_n AAAAGUAAUUGUGGUUCUUGCU ::::::::::: :::: :::: hsa-mi AAAAGUAAUUGCGGUUUUUGCC 10 20
chr5_novelMiR_147	hsa-miR-548o-5p	f	3.5e-07	NA	90.5	21	222.6	87	0	0	0	10 20 chr5_n AAAAGUAAUUGUGGUUCUUGCU ::::::::::: :::: :::: hsa-mi AAAAGUAAUUGCGGUUUUUGCC 10 20
chr5_novelMiR_147	hsa-miR-548aj-3p	r	0.00021	1.7e-05(hsa-mir-548aj-1) 2.8e-06(hsa-mir-548aj-2)	84.2	19	172.9	68	2	3	1	20 10 chr5_- AGCAAGAACCACAAUUACUUUU :: ::: ::::::::::: hsa-mi UAAAAACUGCAAUUACUUUUA 10 20
chr5_novelMiR_147	hsa-miR-548h-5p	f	3.9e-05	0.0022(hsa-mir-548h-1) 5e-05(hsa-mir-548h-3) 0.00015(hsa-mir-548h-2) 0.0022(hsa-mir-548h-5) 0.0027(hsa-mir-548h-4)	85	20	185.7	73	0	0	0	10 20 chr5_n AAAAGUAAUUGUGGUUCUUGCU ::::::::: : :::: ::: hsa-mi AAAAGUAAUCGCGGUUUUUGUC 10 20
chr5_novelMiR_147	hsa-miR-548as-3p	r	0.0044	2e-05(hsa-mir-548as)	78.9	19	148.9	59	2	3	2	20 10 chr5_- AGCAAGAACCACAAUUACUUUU :: : ::::::::: ::: hsa-mi UAAAACCCACAAUUAUGUUUGU 10 20
chr5_novelMiR_147	hsa-miR-548au-5p	f	3.5e-07	0.00075(hsa-mir-548au)	90.5	21	223	87	0	0	0	10 20 chr5_n AAAAGUAAUUGUGGUUCUUGCU ::::::::::: :::: :::: hsa-mi AAAAGUAAUUGCGGUUUUUGC 10 20
chr5_novelMiR_147	hsa-miR-548av-3p	r	0.024	0.068(hsa-mir-548av)	77.8	18	136.5	54	4	4	3	20 10 chr5_- AGCAAGAACCACAAUUACUUUU : ::: :: :::::::: hsa-mi AAAACUGCAGUUACUUUUGC 10 20
chr5_novelMiR_147	hsa-miR-548am-3p	r	0.00081	1.7e-05(hsa-mir-548am)	80	20	162.1	64	2	2	1	20 10 chr5_- AGCAAGAACCACAAUUACUUUU ::: ::: :: :::::::: hsa-mi CAAAAACUGCAGUUACUUUUGU 10 20
chr5_novelMiR_147	hsa-miR-548f-5p	f	0.092	0.0001(hsa-mir-548f-1) 3.5e-05(hsa-mir-548f-3) 0.14(hsa-mir-548f-2) 0.0065(hsa-mir-548f-5) 2e-05(hsa-mir-548f-4)	73.7	19	125.2	50	3	0	2	10 20 chr5_n AAAAGUAAUUGUGGUUCUUGCU ::::::::: ::: :: hsa-mi UGCAAAAGUAAUCACAGUUUUU 10 20
chr5_novelMiR_147	hsa-miR-548az-3p	r	0.0044	1.3e-07(hsa-mir-548az)	78.9	19	149.3	59	3	3	2	20 10 chr5_- AGCAAGAACCACAAUUACUUUU :: ::: :::: :::::: hsa-mi AAAAACUGCAAUCACUUUUGC 10 20
chr5_novelMiR_147	hsa-miR-548aj-5p	f	3.9e-05	1.7e-05(hsa-mir-548aj-1) 2.8e-06(hsa-mir-548aj-2)	85	20	185.4	73	3	0	2	10 20 chr5_n AAAAGUAAUUGUGGUUCUUGCU ::::::::::: ::: ::: hsa-mi UGCAAAAGUAAUUGCAGUUUUUG 10 20
chr5_novelMiR_147	hsa-miR-548j-3p	r	0.047	0.0046(hsa-mir-548j)	80	20	130.8	52	2	2	1	20 10 chr5_- AGCAAGAACCACAAUUACUUUU ::: ::: :: :::::::: hsa-mi CAAAAACUGCA-UUACUUUUGC 10 20
chr5_novelMiR_147	hsa-miR-548c-3p	r	3.9e-05	0.00015(hsa-mir-548c)	85	20	185.7	73	2	2	2	20 10 chr5_- AGCAAGAACCACAAUUACUUUU ::: :: : ::::::::::: hsa-mi CAAAAAUCUCAAUUACUUUUGC 10 20
chr5_novelMiR_147	hsa-miR-548ay-3p	r	0.024	2e-05(hsa-mir-548ay)	77.8	18	135.7	54	3	4	1	20 10 chr5_- AGCAAGAACCACAAUUACUUUU : :::: : :::::: :: hsa-mi CAAAACCGCGAUUACUCUUGCA 10 20
chr5_novelMiR_147	hsa-miR-548x-3p	r	0.0011	9.4e-07(hsa-mir-548x)	83.3	18	160.2	63	2	3	1	20 10 chr5_- AGCAAGAACCACAAUUACUUUU :: ::: :::::::::: hsa-mi UAAAAACUGCAAUUACUUUC 10 20
chr5_novelMiR_147	hsa-miR-548ah-3p	r	0.00081	3.5e-05(hsa-mir-548ah)	80	20	162.1	64	2	2	1	20 10 chr5_- AGCAAGAACCACAAUUACUUUU ::: ::: :: :::::::: hsa-mi CAAAAACUGCAGUUACUUUUGC 10 20
chr5_novelMiR_147	hsa-miR-548ap-3p	r	4.8e-07	8.6e-05(hsa-mir-548ap)	94.7	19	221.1	86	3	3	1	20 10 chr5_- AGCAAGAACCACAAUUACUUUU :: :::::::::::::::: hsa-mi AAAAACCACAAUUACUUUU 10
chr5_novelMiR_147	hsa-miR-548b-5p	f	3.5e-07	0.00075(hsa-mir-548b)	90.5	21	222.6	87	0	0	0	10 20 chr5_n AAAAGUAAUUGUGGUUCUUGCU :::::::::::::::: : :: hsa-mi AAAAGUAAUUGUGGUUUUGGCC 10 20
chr5_novelMiR_147	hsa-miR-548o-3p	r	0.017	NA	75	20	138.4	55	2	3	2	20 10 chr5_- AGCAAGAACCACAAUUACUUUU : : ::: :: :::::::: hsa-mi CCAAAACUGCAGUUACUUUUGC 10 20
chr5_novelMiR_147	hsa-miR-570-5p	f	0.0031	0.098(hsa-mir-570)	76.2	21	151.5	60	0	1	1	10 20 chr5_n AAAAGUAAUUGUGGUUCUUGCU ::: ::::::: ::: :: : hsa-mi AAAGGUAAUUGCAGUUUUUCCC 10 20
chr5_novelMiR_147	hsa-miR-548ak	f	3.9e-05	0.0013(hsa-mir-548ak)	85	20	186.1	73	0	0	0	10 20 chr5_n AAAAGUAAUUGUGGUUCUUGCU :::::::: :: :::: ::: hsa-mi AAAAGUAACUGCGGUUUUUGA 10 20
chr5_novelMiR_147	hsa-miR-548ai	f	0.0031	7.2e-05(hsa-mir-548ai)	76.2	21	151.5	60	0	1	1	10 20 chr5_n AAAAGUAAUUGUGGUUCUUGCU ::: ::::::: ::: :: : hsa-mi AAAGGUAAUUGCAGUUUUUCCC 10 20
chr5_novelMiR_147	hsa-miR-548an	f	3.9e-05	3.3e-06(hsa-mir-548an)	85	20	186.5	73	0	2	2	10 20 chr5_n AAAAGUAAUUGUGGUUCUUGCU ::::: ::::::::: ::: hsa-mi AAAAGGCAUUGUGGUUUUUG 10 20
chr5_novelMiR_147	hsa-miR-548at-3p	r	0.024	0.0065(hsa-mir-548at)	77.8	18	136.1	54	3	4	1	20 10 chr5_- AGCAAGAACCACAAUUACUUUU : :::: :: : :::::: hsa-mi CAAAACCGCAGUAACUUUUGU 10 20
chr5_novelMiR_147	hsa-miR-548al	r	0.033	0.00015(hsa-mir-548al)	81.2	16	133.1	53	6	5	2	20 10 chr5_- AGCAAGAACCACAAUUACUUUU ::: :::: :::::: hsa-mi AACGGCAAUGACUUUUGUACCA 10 20
chr5_novelMiR_147	hsa-miR-548ac	r	0.00041	7.8e-07(hsa-mir-548ac)	85.7	21	167.3	66	3	4	2	20 10 chr5_- AGCAAGAACCA-CAAUUACUUUU ::: :::: ::::::::::: hsa-mi CAAAAACCGGCAAUUACUUUUG 10 20
chr5_novelMiR_147	hsa-miR-548ab	f	6.4e-08	0.00052(hsa-mir-548ab)	90.9	22	235.8	92	0	0	0	10 20 chr5_n AAAAGUAAUUGUGGUUCUUGCU :::::::::::::: : ::::: hsa-mi AAAAGUAAUUGUGGAUUUUGCU 10 20
chr5_novelMiR_147	hsa-miR-548aa	r	4.8e-07	8.2e-06(hsa-mir-548aa-1) 5.7e-06(hsa-mir-548aa-2)	94.7	19	219	86	3	3	1	20 10 chr5_- AGCAAGAACCACAAUUACUUUU :: :::::::::::::::: hsa-mi AAAAACCACAAUUACUUUUGCACCA 10 20
chr5_novelMiR_147	hsa-miR-548ag	f	7.2e-06	8.6e-05(hsa-mir-548ag-1) 1.3e-06(hsa-mir-548ag-2)	85.7	21	199.3	78	0	1	1	10 20 chr5_n AAAAGUAAUUGUGGUUCUUGCU ::: :::::::::::: ::: hsa-mi AAAGGUAAUUGUGGUUUCUGC 10 20
chr5_novelMiR_147	hsa-miR-548ae	r	0.00021	0.0003(hsa-mir-548ae-1) 1.4e-05(hsa-mir-548ae-2)	84.2	19	172.9	68	2	2	1	20 10 chr5_- AGCAAGAACCACAAUUACUUUU ::: ::: :::::::::: hsa-mi CAAAAACUGCAAUUACUUUCA 10 20
chr5_novelMiR_147	hsa-miR-548ad	r	0.0011	0.00012(hsa-mir-548ad)	83.3	18	159.4	63	3	4	2	20 10 chr5_- AGCAAGAACCACAAUUACUUUU : ::: ::::: :::::: hsa-mi GAAAACGACAAUGACUUUUGCA 10 20
chr5_novelMiR_147	hsa-miR-548ax	f	0.00041	0.00063(hsa-mir-548ax)	85.7	21	167.3	66	0	1	1	10 20 chr5_n AAAAGUAAUUGUGGUUCUUGCU : ::::::::: :::: :::: hsa-mi AGAAGUAAUUGCGGUU-UUGCCA 10 20
chr5_novelMiR_147	hsa-miR-548f-3p	r	0.0044	0.0001(hsa-mir-548f-1) 3.5e-05(hsa-mir-548f-3) 0.14(hsa-mir-548f-2) 0.0065(hsa-mir-548f-5) 2e-05(hsa-mir-548f-4)	78.9	19	150	59	3	3	2	20 10 chr5_- AGCAAGAACCACAAUUACUUUU :: ::: :::::::::: hsa-mi AAAAACUGUAAUUACUUUU 10
chr5_novelMiR_147	hsa-miR-548ao-5p	f	0.0031	0.0032(hsa-mir-548ao)	76.2	21	151.5	60	0	1	1	10 20 chr5_n AAAAGUAAUUGUGGUUCUUGCU : :::::: : :::: :::: hsa-mi AGAAGUAACUACGGUUUUUGCA 10 20
chr5_novelMiR_147	hsa-miR-548p	r	0.00015	0.00052(hsa-mir-548p)	81	21	175.2	69	1	1	1	20 10 chr5_- AGCAAGAACCACAAUUACUUUU ::::: ::: :: ::::::: hsa-mi UAGCAAAAACUGCAGUUACUUU 10 20
chr5_novelMiR_147	hsa-miR-548ah-5p	f	0.017	3.5e-05(hsa-mir-548ah)	75	20	139.1	55	0	1	1	10 20 chr5_n AAAAGUAAUUGUGGUUCUUGCU :::::: :::: :: ::: hsa-mi AAAAGUGAUUGCAGUGUUUG 10 20
chr5_novelMiR_147	hsa-miR-3974	f	0.13	NA	73.9	23	122.2	49	0	2	2	10 20 chr5_n AAAAGUAAUUGU--GGUUCUUGCU ::: :: ::::: :::: ::: hsa-mi AAAGGUCAUUGUAAGGUUAAUGC 10 20
chr5_novelMiR_147	hsa-miR-548ap-5p	f	0.00021	8.6e-05(hsa-mir-548ap)	84.2	19	173.7	68	0	0	0	10 20 chr5_n AAAAGUAAUUGUGGUUCUUGCU ::::::::::: ::: :: hsa-mi AAAAGUAAUUGCGGUCUUU 10
chr5_novelMiR_147	hsa-miR-548ay-5p	f	1.7e-08	2e-05(hsa-mir-548ay)	95.2	21	246.7	96	0	0	0	10 20 chr5_n AAAAGUAAUUGUGGUUCUUGCU :::::::::::::::: :::: hsa-mi AAAAGUAAUUGUGGUUUUUGC 10 20
chr5_novelMiR_147	hsa-miR-548g-3p	r	0.024	0.016(hsa-mir-548g)	77.8	18	135.7	54	4	4	3	20 10 chr5_- AGCAAGAACCACAAUUACUUUU : ::: :::::::::: hsa-mi AAAACUGUAAUUACUUUUGUAC 10 20
chr5_novelMiR_147	hsa-miR-548x-5p	f	3.9e-05	9.4e-07(hsa-mir-548x)	85	20	185.4	73	3	0	2	10 20 chr5_n AAAAGUAAUUGUGGUUCUUGCU ::::::::::: ::: ::: hsa-mi UGCAAAAGUAAUUGCAGUUUUUG 10 20
chr5_novelMiR_147	hsa-miR-570-3p	r	0.017	0.098(hsa-mir-570)	75	20	138.4	55	2	3	2	20 10 chr5_- AGCAAGAACCACAAUUACUUUU : : ::: ::::::: ::: hsa-mi CGAAAACAGCAAUUACCUUUGC 10 20
chr5_novelMiR_147	hsa-miR-548b-3p	r	3.9e-05	0.00075(hsa-mir-548b)	85	20	185.7	73	2	1	0	20 10 chr5_- AGCAAGAACCACAAUUACUUUU :::::::: :: :: ::::: hsa-mi CAAGAACCUCAGUUGCUUUUGU 10 20
chr5_novelMiR_147	hsa-miR-548t-3p	r	4.8e-07	1.9e-06(hsa-mir-548t)	94.7	19	219	86	3	3	1	20 10 chr5_- AGCAAGAACCACAAUUACUUUU :: :::::::::::::::: hsa-mi AAAAACCACAAUUACUUUUGCACCA 10 20
chr5_novelMiR_147	hsa-miR-548at-5p	f	2.8e-05	0.0065(hsa-mir-548at)	81.8	22	188.4	74	0	1	1	10 20 chr5_n AAAAGUAAUUGUGGUUCUUGCU :::::: :::: :::: : ::: hsa-mi AAAAGUUAUUGCGGUUUUGGCU 10 20
chr5_novelMiR_147	hsa-miR-548n	f	1.9e-06	7.8e-07(hsa-mir-548n)	90	20	209.4	82	1	0	0	10 20 chr5_n AAAAGUAAUUGUGGUUCUUGCU :::::::::::::: : ::: hsa-mi CAAAAGUAAUUGUGGAUUUUGU 10 20
chr5_novelMiR_147	hsa-miR-548m	f	3.9e-05	6e-05(hsa-mir-548m)	85	20	186.1	73	1	1	1	10 20 chr5_n AAAAGUAAUUGUGGUUCUUGCU ::: ::: :::::::: ::: hsa-mi CAAAGGUAUUUGUGGUUUUUG 10 20
chr5_novelMiR_147	hsa-miR-548l	f	0.00081	0.00025(hsa-mir-548l)	80	20	162.1	64	0	0	0	10 20 chr5_n AAAAGUAAUUGUGGUUCUUGCU ::::::: ::: :: : ::: hsa-mi AAAAGUAUUUGCGGGUUUUGUC 10 20
chr5_novelMiR_147	hsa-miR-548k	f	2.8e-05	0.0018(hsa-mir-548k)	81.8	22	188.4	74	0	0	0	10 20 chr5_n AAAAGUAAUUGUGGUUCUUGCU ::::::: ::: :: : ::::: hsa-mi AAAAGUACUUGCGGAUUUUGCU 10 20
chr5_novelMiR_147	hsa-miR-548i	f	7.2e-06	0.0011(hsa-mir-548i-1) 0.0055(hsa-mir-548i-3) 0.0032(hsa-mir-548i-2) 4.8e-06(hsa-mir-548i-4)	85.7	21	198.9	78	0	0	0	10 20 chr5_n AAAAGUAAUUGUGGUUCUUGCU ::::::::::: :: : :::: hsa-mi AAAAGUAAUUGCGGAUUUUGCC 10 20
chr5_novelMiR_147	hsa-miR-548z	r	1.9e-06	0.0013(hsa-mir-548z)	90	20	209.1	82	2	2	1	20 10 chr5_- AGCAAGAACCACAAUUACUUUU ::: :::: ::::::::::: hsa-mi CAAAAACCGCAAUUACUUUUGCA 10 20
chr5_novelMiR_147	hsa-miR-548y	f	0.0031	0.019(hsa-mir-548y)	76.2	21	151.5	60	0	0	0	10 20 chr5_n AAAAGUAAUUGUGGUUCUUGCU ::::::::: ::: :::: hsa-mi AAAAGUAAUCACUGUUUUUGCC 10 20
chr5_novelMiR_147	hsa-miR-548w	f	7.2e-06	5.2e-08(hsa-mir-548w)	85.7	21	198.6	78	0	0	0	10 20 chr5_n AAAAGUAAUUGUGGUUCUUGCU :::::::: :: :::: :::: hsa-mi AAAAGUAACUGCGGUUUUUGCCU 10 20
chr5_novelMiR_147	hsa-miR-548v	r	0.033	0.011(hsa-mir-548v)	81.2	16	133.1	53	6	5	2	20 10 chr5_- AGCAAGAACCACAAUUACUUUU : : ::: :::::::: hsa-mi AGCUACAGUUACUUUUGCACCA 10 20
chr5_novelMiR_147	hsa-miR-548u	r	0.00081	1.4e-05(hsa-mir-548u)	80	20	161.7	64	2	3	2	20 10 chr5_- AGCAAGAACCACAAUUACUUUU ::: :: ::::::::::: hsa-mi CAAAGACUGCAAUUACUUUUGCG 10 20
chr5_novelMiR_147	hsa-miR-548s	r	0.36	0.057(hsa-mir-548s)	70	20	114.3	46	2	2	3	20 10 chr5_- AGCAAGAACCACAAUUACUUUU :: : ::: :: ::: ::: hsa-mi AUGGCCAAAACUGCAGUUAUUUU 10 20
chr5_novelMiR_147	hsa-miR-548aq-3p	r	3.9e-05	7.8e-07(hsa-mir-548aq)	85	20	185.7	73	2	2	1	20 10 chr5_- AGCAAGAACCACAAUUACUUUU ::: ::: ::::::::::: hsa-mi CAAAAACUGCAAUUACUUUUGC 10 20
chr5_novelMiR_147	hsa-miR-548a-5p	f	0.0031	0.0001(hsa-mir-548a-1) 0.098(hsa-mir-548a-3) 0.00036(hsa-mir-548a-2)	76.2	21	151.5	60	0	0	0	10 20 chr5_n AAAAGUAAUUGUGGUUCUUGCU ::::::::::: : : :: : hsa-mi AAAAGUAAUUGCGAGUUUUACC 10 20
chr5_novelMiR_147	hsa-miR-548e-5p	f	0.00015	1.8e-07(hsa-mir-548e)	81	21	175.2	69	1	1	1	10 20 chr5_n AAAAGUAAUUGUGGUUCUUGCU ::::: ::: : :::: :::: hsa-mi CAAAAGCAAUCGCGGUUUUUGC 10 20
chr5_novelMiR_147	hsa-miR-548d-3p	r	3.9e-05	4e-06(hsa-mir-548d-1) 2.4e-05(hsa-mir-548d-2)	85	20	185.7	73	2	2	1	20 10 chr5_- AGCAAGAACCACAAUUACUUUU ::: ::::::: :: ::::: hsa-mi CAAAAACCACAGUUUCUUUUGC 10 20
chr5_novelMiR_147	hsa-miR-3916	f	0.36	NA	82.4	17	113.4	46	4	2	5	10 20 chr5_n AAAAGUAAUUG-UGGUUCUUGCU ::: ::: : ::::::: hsa-mi AAGAGGAAGAAAUGGCUGGUUCUCAG 10 20
chr5_novelMiR_147	hsa-miR-548h-3p	r	1.9e-06	0.0022(hsa-mir-548h-1) 5e-05(hsa-mir-548h-3) 0.00015(hsa-mir-548h-2) 0.0022(hsa-mir-548h-5) 0.0027(hsa-mir-548h-4)	90	20	209.1	82	2	2	1	20 10 chr5_- AGCAAGAACCACAAUUACUUUU ::: :::: ::::::::::: hsa-mi CAAAAACCGCAAUUACUUUUGCA 10 20
chr5_novelMiR_147	hsa-miR-548j-5p	f	2.8e-05	0.0046(hsa-mir-548j)	81.8	22	188.4	74	0	0	0	10 20 chr5_n AAAAGUAAUUGUGGUUCUUGCU ::::::::::: ::: ::: : hsa-mi AAAAGUAAUUGCGGUCUUUGGU 10 20
chr5_novelMiR_147	hsa-miR-548as-5p	f	7.2e-06	2e-05(hsa-mir-548as)	85.7	21	198.9	78	0	0	0	10 20 chr5_n AAAAGUAAUUGUGGUUCUUGCU ::::::::::: :: : :::: hsa-mi AAAAGUAAUUGCGGGUUUUGCC 10 20
chr5_novelMiR_147	hsa-miR-548g-5p	f	3.9e-05	0.016(hsa-mir-548g)	85	20	185.4	73	3	0	2	10 20 chr5_n AAAAGUAAUUGUGGUUCUUGCU ::::::::::: ::: ::: hsa-mi UGCAAAAGUAAUUGCAGUUUUUG 10 20
chr5_novelMiR_147	hsa-miR-548t-5p	f	3.9e-05	1.9e-06(hsa-mir-548t)	85	20	186.1	73	1	1	0	10 20 chr5_n AAAAGUAAUUGUGGUUCUUGCU :::::: :: :::::: ::: hsa-mi CAAAAGUGAUCGUGGUUUUUG 10 20
chr5_novelMiR_147	hsa-miR-548av-5p	f	0.024	0.068(hsa-mir-548av)	77.8	18	137.3	54	0	0	0	10 20 chr5_n AAAAGUAAUUGUGGUUCUUGCU ::::::: ::: :: : : hsa-mi AAAAGUACUUGCGGAUUU 10
chr5_novelMiR_147	hsa-miR-548ar-5p	f	7.2e-06	0.0009(hsa-mir-548ar)	85.7	21	199.3	78	0	0	0	10 20 chr5_n AAAAGUAAUUGUGGUUCUUGCU ::::::::::: ::: :::: hsa-mi AAAAGUAAUUGCAGUUUUUGC 10 20
chr5_novelMiR_147	hsa-miR-548az-5p	f	3.5e-07	1.3e-07(hsa-mir-548az)	90.5	21	222.6	87	1	1	0	10 20 chr5_n AAAAGUAAUUGUGGUUCUUGCU :::::: ::::::::: :::: hsa-mi CAAAAGUGAUUGUGGUUUUUGC 10 20
chr5_novelMiR_269	hsa-miR-548f-5p	r	0.062	NA	84.2	19	128.3	56	4	5	2	20 10 chr5_- GAUGGCCAAAGUA-UCACAGGUU :: :::::: :::::: :: hsa-mi UGCAAAAGUAAUCACAGUUUUU 10 20
chr6_novelMiR_1	hsa-miR-548aq-5p	f	0.0042	NA	81.2	16	149.3	53	3	3	2	10 20 chr6_n UUACAAAAUGAUUACUGUUUACU ::: : ::: :::::: hsa-mi GAAAGUAAUUGCUGUUUUUGCC 10 20
chr6_novelMiR_1	hsa-miR-548c-5p	f	0.12	NA	75	16	123.3	44	3	3	2	10 20 chr6_n UUACAAAAUGAUUACUGUUUACU ::: : ::: : :::: hsa-mi AAAAGUAAUUGCGGUUUUUGCC 10 20
chr6_novelMiR_1	hsa-miR-553	r	0.25	NA	77.8	18	117.9	42	2	2	1	20 10 chr6_- AGUAAACAGUAAUCAUUUUGUAA :::: :: : ::::::: hsa-mi AAAACGGUGAG-AUUUUGUUUU 10 20
chr6_novelMiR_1	hsa-miR-548am-5p	f	0.12	NA	75	16	123.3	44	3	3	2	10 20 chr6_n UUACAAAAUGAUUACUGUUUACU ::: : ::: : :::: hsa-mi AAAAGUAAUUGCGGUUUUUGCC 10 20
chr6_novelMiR_1	hsa-miR-548o-5p	f	0.12	NA	75	16	123.3	44	3	3	2	10 20 chr6_n UUACAAAAUGAUUACUGUUUACU ::: : ::: : :::: hsa-mi AAAAGUAAUUGCGGUUUUUGCC 10 20
chr6_novelMiR_1	hsa-miR-548aj-3p	f	0.17	NA	75	20	120.8	43	1	1	2	10 20 chr6_n UUACAAAAUG--AUUACUGUUUACU :: ::: :: :::::: :: hsa-mi UAAAAACUGCAAUUACUUUUA 10 20
chr6_novelMiR_1	hsa-miR-548au-5p	f	0.12	NA	75	16	123.7	44	3	3	2	10 20 chr6_n UUACAAAAUGAUUACUGUUUACU ::: : ::: : :::: hsa-mi AAAAGUAAUUGCGGUUUUUGC 10 20
chr6_novelMiR_1	hsa-miR-520e	f	0.12	NA	75	16	123.7	44	4	3	2	10 20 chr6_n UUACAAAAUGAUUACUGUUUACU ::: :: :: :: ::: hsa-mi AAAGUGCUUCCUUUUUGAGGG 10 20
chr6_novelMiR_1	hsa-miR-548ar-3p	r	0.12	NA	75	16	123.7	44	1	2	2	20 10 chr6_- AGUAAACAGUAAUCAUUUUGUAA :::: : : : ::::: hsa-mi UAAAACUGCAGUUAUUUUUGC 10 20
chr6_novelMiR_1	hsa-miR-548f-5p	f	0.12	NA	75	16	123.3	44	0	3	3	10 20 chr6_n UUACAAAAUGAUUACUGUUUACU ::: : :: :: :::: hsa-mi UGCAAAAGUAAUCACAGUUUUU 10 20
chr6_novelMiR_1	hsa-miR-548az-3p	r	0.0042	NA	81.2	16	149.7	53	1	2	2	20 10 chr6_- AGUAAACAGUAAUCAUUUUGUAA :::: : ::::: ::: hsa-mi AAAAACUGCAAUCACUUUUGC 10 20
chr6_novelMiR_1	hsa-miR-3662	f	0.013	NA	73.7	19	140	50	3	3	0	10 20 chr6_n UUACAAAAUGAUUACUGUUUACU :::::::: : : : ::: hsa-mi GAAAAUGAUGAGUAGUGACUGAUG 10 20
chr6_novelMiR_1	hsa-miR-374a-5p	f	0.12	NA	75	16	123.3	44	5	1	5	10 20 chr6_n UUACAAAAUGAUUACUGUUUACU ::::: :::: : :: hsa-mi UUAUAAUACAACCUGAUAAGUG 10 20
chr6_novelMiR_1	hsa-miR-7-5p	r	0.018	NA	76.5	17	137.4	49	1	4	3	20 10 chr6_- AGUAAACAGUAAUCAUUUUGUAA :: : :: : ::::::: hsa-mi UGGAAGACUAGUGAUUUUGUUGU 10 20
chr6_novelMiR_1	hsa-miR-548al	r	0.039	NA	78.9	19	132	47	5	5	4	20 10 chr6_- AGUAAACAGUAAUCA-UUUUGUAA ::: : ::: : ::::::: hsa-mi AACGGCAAUGACUUUUGUACCA 10 20
chr6_novelMiR_1	hsa-miR-548ae	r	0.12	NA	75	16	123.7	44	0	2	2	20 10 chr6_- AGUAAACAGUAAUCAUUUUGUAA :::: : ::: : ::: hsa-mi CAAAAACUGCAAUUACUUUCA 10 20
chr6_novelMiR_1	hsa-miR-542-3p	f	0.018	NA	76.5	17	137.8	49	2	2	2	10 20 chr6_n UUACAAAAUGAUUACUGUUUACU : ::: : :::: :::: hsa-mi UGUGACAGAUUGAUAACUGAAA 10 20
chr6_novelMiR_1	hsa-miR-548ah-5p	f	0.12	NA	75	16	124	44	3	3	1	10 20 chr6_n UUACAAAAUGAUUACUGUUUACU ::: ::::: : :: : hsa-mi AAAAGUGAUUGCAGUGUUUG 10 20
chr6_novelMiR_1	hsa-miR-570-3p	r	0.081	NA	72.2	18	126.2	45	0	1	1	20 10 chr6_- AGUAAACAGUAAUCAUUUUGUAA : :::::: ::: : :: hsa-mi CGAAAACAGCAAUUACCUUUGC 10 20
chr6_novelMiR_1	hsa-miR-4668-3p	f	0.12	NA	75	16	123	44	3	3	1	10 20 chr6_n UUACAAAAUGAUUACUGUUUACU ::::: :: ::::: hsa-mi GAAAAUCCUUUUUGUUUUUCCAG 10 20
chr6_novelMiR_1	hsa-miR-548at-5p	f	0.12	NA	75	16	123.3	44	3	3	2	10 20 chr6_n UUACAAAAUGAUUACUGUUUACU ::: : ::: : :::: hsa-mi AAAAGUUAUUGCGGUUUUGGCU 10 20
chr6_novelMiR_1	hsa-miR-3529-3p	f	0.018	NA	76.5	17	137.1	49	2	1	3	10 20 chr6_n UUACAAAAUGAUUACUGUUUACU ::::::: : :: : :: hsa-mi AACAACAAAAUCACUAGUCUUCCA 10 20
chr6_novelMiR_1	hsa-miR-3660	r	0.36	NA	81.2	16	115	41	2	6	6	20 10 chr6_- AGUAAACAGUA-AUCAUUUUGUAA :::: : : ::::::: hsa-mi ACUGACAGGAGAGCAUUUUGA 10 20
chr6_novelMiR_1	hsa-miR-1252-5p	r	0.081	0.3(hsa-mir-1252)	72.2	18	126.2	45	3	2	3	20 10 chr6_- AGUAAACAGUAAUCAUUUUGUAA :: ::: : : :::::: hsa-mi AGAAGGAAAUUGAAUUCAUUUA 10 20
chr6_novelMiR_1	hsa-miR-548z	r	0.12	NA	75	16	123	44	0	2	2	20 10 chr6_- AGUAAACAGUAAUCAUUUUGUAA :::: : ::: : ::: hsa-mi CAAAAACCGCAAUUACUUUUGCA 10 20
chr6_novelMiR_1	hsa-miR-548y	r	0.018	NA	76.5	17	137.8	49	4	4	1	20 10 chr6_- AGUAAACAGUAAUCAUUUUGUAA :: :::::::: : : : hsa-mi AAAAGUAAUCACUGUUUUUGCC 10 20
chr6_novelMiR_1	hsa-miR-4527	f	0.018	NA	76.5	17	137.8	49	4	1	5	10 20 chr6_n UUACAAAAUGAUUACUGUUUACU : :::: ::: ::::: hsa-mi UGGUCUGCAAAGAGAUGACUGU 10 20
chr6_novelMiR_1	hsa-miR-548s	r	0.12	NA	75	16	123	44	4	2	6	20 10 chr6_- AGUAAACAGUAAUCAUUUUGUAA :::: : : : ::::: hsa-mi AUGGCCAAAACUGCAGUUAUUUU 10 20
chr6_novelMiR_1	hsa-miR-548h-3p	r	0.12	NA	75	16	123	44	0	2	2	20 10 chr6_- AGUAAACAGUAAUCAUUUUGUAA :::: : ::: : ::: hsa-mi CAAAAACCGCAAUUACUUUUGCA 10 20
chr6_novelMiR_1	hsa-miR-548az-5p	f	0.12	NA	75	16	123.3	44	2	3	2	10 20 chr6_n UUACAAAAUGAUUACUGUUUACU ::: ::::: :::: hsa-mi CAAAAGUGAUUGUGGUUUUUGC 10 20
chr6_novelMiR_21	hsa-miR-3182	f	0.45	NA	76.5	17	114.9	49	1	2	2	10 20 chr6_n AGCCUCAGUUGUUUAGUCACG :: :: :: :: ::::: hsa-mi GCUUCUGUAGUGUAGUC 10
chr6_novelMiR_21	hsa-miR-3065-5p	r	0.45	NA	76.5	17	112.5	49	1	4	3	20 10 chr6_- CGUGACUAAACAACUGAGGCU :: ::: ::::: ::: hsa-mi UCAACAAAAUCACUGAUGCUGGA 10 20
chr6_novelMiR_21	hsa-miR-338-3p	f	0.45	NA	76.5	17	112.9	49	3	1	3	10 20 chr6_n AGCCUCAGUUGUUUAGUCACG ::: ::::: ::: :: hsa-mi UCCAGCAUCAGUGAUUUUGUUG 10 20
chr7_novelMiR_37	hsa-miR-378g	f	0.41	NA	82.4	17	114.4	58	3	2	1	10 20 chr7_n AGGACUGAGCUUAGAGUGAGCU :::: :::: :::: :: hsa-mi ACUGGGCUUGGAGUCAGAAG 10 20
chr7_novelMiR_37	hsa-miR-4724-5p	f	0.32	NA	78.9	19	115.2	59	2	2	1	10 20 chr7_n AGGACUGAGCUUAGAGUGAGCU ::::: : ::::::::: hsa-mi AACUGAACCAGGAGUGAGCUUCG 10 20
chr8_novelMiR_1	hsa-miR-3194-3p	f	0.16	NA	77.8	18	121	54	1	1	0	10 20 chr8_n AGGCUCUGGUGCUUUCUGUCU :::::: :::: ::: : hsa-mi AGCUCUGCUGCUCACUGGCAGU 10 20
chr8_novelMiR_1	hsa-miR-7974	f	0.21	NA	81.2	16	117.9	53	0	1	1	10 20 chr8_n AGGCUCUGGUGCUUUCUGUCU ::::: :: :::: :: hsa-mi AGGCUGUGAUGCUCUCCUGAGCCC 10 20
chr8_novelMiR_87	hsa-miR-4418	r	0.12	NA	81.2	16	124.4	53	1	1	2	20 10 chr8_- UCAGCAGAAUUCAGCAGAUAU : :::: : ::::::: hsa-mi CACUGCAGGACUCAGCAG 10
chr8_novelMiR_183	hsa-miR-4428	f	0.037	0.6(hsa-mir-4428)	81	21	132.4	69	1	1	1	10 20 chr8_n AAAGAGAAGCGAAGAUGGAGC :: :::: : ::: ::::::: hsa-mi CAAGGAGACGGGAACAUGGAGC 10 20
chr8_novelMiR_183	hsa-miR-3925-5p	f	0.12	NA	80	20	122.9	64	1	0	0	10 20 chr8_n AAAGAGAAGCGAAGAUGGAGC ::::::: ::: :::::: hsa-mi AAGAGAACUGAAAGUGGAGCCU 10 20
chr8_novelMiR_183	hsa-miR-7515	f	0.2	NA	87.5	16	120.7	62	4	3	1	10 20 chr8_n AAAGAGAAGCGAAGAUGGAGC ::::: :::::::: : hsa-mi AGAAGGGAAGAUGGUGAC 10
chr8_novelMiR_236	hsa-miR-3157-3p	r	0.42	NA	88.2	17	113.4	55	1	4	4	20 10 chr8_- UCCCUAGUCUA-CUGGAGGAUAA :::::::::: ::: :: hsa-mi CUGCCCUAGUCUAGCUGAAGCU 10 20
chr9_novelMiR_17	hsa-miR-6839-3p	f	0.047	NA	77.8	18	130.4	54	3	4	1	10 20 chr9_n UACCUUGGUUUUGACUUCAAGC : :::::: :::::: : hsa-mi UUGGGUUUUCUCUUCAAUCCAG 10 20
chr9_novelMiR_17	hsa-miR-6844	f	0.065	NA	81.2	16	128.3	53	1	3	2	10 20 chr9_n UACCUUGGUUUUGACUUCAAGC ::: ::::: : :::: hsa-mi UUCUUUGUUUUUAAUUCACAG 10 20
chr10_novelMiR_141	hsa-miR-132-3p	r	0.19	NA	81.2	16	119.5	53	1	2	3	20 10 chr10- ACUAGUCUAUGACCAUGGUUCU :::::: ::::::: hsa-mi UAACAGUCUACAGCCAUGGUCG 10 20
chr10_novelMiR_228	hsa-miR-6853-5p	f	0.33	NA	72.2	18	114.5	45	2	3	4	10 20 chr10_ UUUGAAAUGUCUAUUAAGCCU :: ::::: :: ::: : hsa-mi AGCGUGGGAUGUCCAUGAAGUCAG 10 20
chr10_novelMiR_228	hsa-miR-4659a-5p	f	0.47	NA	75	16	112.6	44	1	3	2	10 20 chr10_ UUUGAAAUGUCUAUUAAGCCU :: ::::::: ::: hsa-mi CUGCCAUGUCUAAGAAGAAAAC 10 20
chr10_novelMiR_228	hsa-miR-4471	r	0.47	NA	75	16	112.6	44	3	2	5	20 10 chr10- AGGCUUAAUAGACAUUUCAAA :::: :::: ::: : hsa-mi UGGGAACUUAGUAGAGGUUUAA 10 20
chr10_novelMiR_228	hsa-miR-6866-5p	r	0.24	NA	82.4	17	117.5	46	3	5	5	20 10 chr10- AGGCUU-AAUAGACAUUUCAAA ::::: :::::: ::: hsa-mi UUAGAGGCUGGAAUAGAGAUUCU 10 20
chr10_novelMiR_228	hsa-miR-4659a-3p	r	0.085	NA	76.5	17	125.8	49	0	3	3	20 10 chr10- AGGCUUAAUAGACAUUUCAAA ::: ::::::: ::: hsa-mi UUUCUUCUUAGACAUGGCAACG 10 20
chr10_novelMiR_228	hsa-miR-4659b-3p	r	0.47	NA	75	16	112.6	44	0	3	3	20 10 chr10- AGGCUUAAUAGACAUUUCAAA ::: ::::::: :: hsa-mi UUUCUUCUUAGACAUGGCAGCU 10 20
chr10_novelMiR_228	hsa-miR-4659b-5p	f	0.085	NA	76.5	17	126.9	49	1	2	2	10 20 chr10_ UUUGAAAUGUCUAUUAAGCCU ::: ::::::: ::: hsa-mi UUGCCAUGUCUAAGAAGAA 10
chr13_novelMiR_24	hsa-miR-365b-3p	r	0.2	NA	80	20	119	64	2	1	2	20 10 chr13- AUCCCCCCAAAAAUUCAUAUG :: :::: :::::: : ::: hsa-mi UAAUGCCCCUAAAAAUCCUUAU 10 20
chr13_novelMiR_24	hsa-miR-365a-3p	r	0.2	NA	80	20	119	64	2	1	2	20 10 chr13- AUCCCCCCAAAAAUUCAUAUG :: :::: :::::: : ::: hsa-mi UAAUGCCCCUAAAAAUCCUUAU 10 20
chr17_novelMiR_67	hsa-miR-548aq-3p	f	0.0098	0.00019(hsa-mir-548aq)	80	20	142.7	64	2	1	2	10 20 chr17_ AAAGCUGUGAUGACUUUUGCACC ::: ::: :: :::::::: hsa-mi CAAAAACUGCAAUUACUUUUGC 10 20
chr17_novelMiR_67	hsa-miR-548ay-3p	f	0.031	1.7(hsa-mir-548ay)	76.2	21	133.6	60	1	2	2	10 20 chr17_ AAAGCUGUGAUGACUUUUGCACC ::: : : ::: ::: ::::: hsa-mi CAAAACCGCGAUUACUCUUGCA 10 20
chr17_novelMiR_67	hsa-miR-548ah-3p	f	0.14	0.0054(hsa-mir-548ah)	75	20	122.2	55	2	1	2	10 20 chr17_ AAAGCUGUGAUGACUUUUGCACC ::: ::: : :::::::: hsa-mi CAAAAACUGCAGUUACUUUUGC 10 20
chr17_novelMiR_67	hsa-miR-548ao-3p	f	0.018	4.7e-06(hsa-mir-548ao)	81.8	22	138.1	62	0	2	2	10 20 chr17_ AAAG-CUGUGAUGACUUUUGCACC :::: : :::: ::::::::: hsa-mi AAAGACCGUGACUACUUUUGCA 10 20
chr17_novelMiR_67	hsa-miR-548aj-3p	f	0.18	0.0021(hsa-mir-548aj-1) 5.2e-05(hsa-mir-548aj-2)	77.8	18	120.3	54	2	1	2	10 20 chr17_ AAAGCUGUGAUGACUUUUGCACC ::: ::: :: :::::: hsa-mi UAAAAACUGCAAUUACUUUUA 10 20
chr17_novelMiR_67	hsa-miR-548h-3p	f	0.031	0.0037(hsa-mir-548h-1) 0.00011(hsa-mir-548h-3) 0.0007(hsa-mir-548h-2) 0.66(hsa-mir-548h-5) 0.0012(hsa-mir-548h-4)	76.2	21	133.2	60	2	2	2	10 20 chr17_ AAAGCUGUGAUGACUUUUGCACC ::: : : :: ::::::::: hsa-mi CAAAAACCGCAAUUACUUUUGCA 10 20
chr17_novelMiR_67	hsa-miR-548x-5p	r	0.0023	0.001(hsa-mir-548x)	81	21	153.7	69	2	1	0	20 10 chr17- GGUGCAAAAGUCAUCACAGCUUU ::::::::: :: ::: ::: hsa-mi UGCAAAAGUAAUUGCAGUUUUUG 10 20
chr17_novelMiR_67	hsa-miR-548g-5p	r	0.0023	1.4e-05(hsa-mir-548g)	81	21	153.7	69	2	1	0	20 10 chr17- GGUGCAAAAGUCAUCACAGCUUU ::::::::: :: ::: ::: hsa-mi UGCAAAAGUAAUUGCAGUUUUUG 10 20
chr17_novelMiR_67	hsa-miR-548o-3p	f	0.14	NA	75	20	122.2	55	2	1	2	10 20 chr17_ AAAGCUGUGAUGACUUUUGCACC ::: ::: : :::::::: hsa-mi CCAAAACUGCAGUUACUUUUGC 10 20
chr17_novelMiR_67	hsa-miR-548h-5p	r	0.18	0.0037(hsa-mir-548h-1) 0.00011(hsa-mir-548h-3) 0.0007(hsa-mir-548h-2) 0.66(hsa-mir-548h-5) 0.0012(hsa-mir-548h-4)	77.8	18	119.9	54	5	4	1	20 10 chr17- GGUGCAAAAGUCAUCACAGCUUU :::::: ::: : : ::: hsa-mi AAAAGUAAUCGCGGUUUUUGUC 10 20
chr17_novelMiR_67	hsa-miR-548g-3p	f	0.00052	1.4e-05(hsa-mir-548g)	81.8	22	165.5	74	0	1	1	10 20 chr17_ AAAGCUGUGAUGACUUUUGCACC ::: :::: :: ::::::: :: hsa-mi AAAACUGUAAUUACUUUUGUAC 10 20
chr17_novelMiR_67	hsa-miR-603	f	0.24	1.4(hsa-mir-603)	81.2	16	117.6	53	2	3	5	10 20 chr17_ AAAGCUGUGAUGACUUUUGCACC ::: :: :::::::: hsa-mi CACACACUGCAAUUACUUUUGC 10 20
chr17_novelMiR_67	hsa-miR-548z	f	0.031	0.06(hsa-mir-548z)	76.2	21	133.2	60	2	2	2	10 20 chr17_ AAAGCUGUGAUGACUUUUGCACC ::: : : :: ::::::::: hsa-mi CAAAAACCGCAAUUACUUUUGCA 10 20
chr17_novelMiR_67	hsa-miR-548av-3p	f	0.14	0.55(hsa-mir-548av)	75	20	122.9	55	0	1	1	10 20 chr17_ AAAGCUGUGAUGACUUUUGCACC ::: ::: : :::::::: hsa-mi AAAACUGCAGUUACUUUUGC 10 20
chr17_novelMiR_67	hsa-miR-548aw	r	5.1e-05	0.00084(hsa-mir-548aw)	90	20	184.5	82	1	0	0	20 10 chr17- GGUGCAAAAGUCAUCACAGCUUU :::::::::::::::: : : hsa-mi GUGCAAAAGUCAUCACGGUU 10 20
chr17_novelMiR_67	hsa-miR-548f-3p	f	0.013	7.6e-05(hsa-mir-548f-1) 0.46(hsa-mir-548f-3) 0.05(hsa-mir-548f-2) 0.1(hsa-mir-548f-5) 0.014(hsa-mir-548f-4)	83.3	18	141.6	63	1	1	1	10 20 chr17_ AAAGCUGUGAUGACUUUUGCACC ::: :::: :: :::::: hsa-mi AAAAACUGUAAUUACUUUU 10
chr17_novelMiR_67	hsa-miR-548f-5p	r	1.2e-05	7.6e-05(hsa-mir-548f-1) 0.46(hsa-mir-548f-3) 0.05(hsa-mir-548f-2) 0.1(hsa-mir-548f-5) 0.014(hsa-mir-548f-4)	90.5	21	195.1	87	2	1	0	20 10 chr17- GGUGCAAAAGUCAUCACAGCUUU ::::::::: ::::::: ::: hsa-mi UGCAAAAGUAAUCACAGUUUUU 10 20
chr17_novelMiR_67	hsa-miR-548az-3p	f	0.0098	0.0007(hsa-mir-548az)	80	20	143.1	64	1	1	1	10 20 chr17_ AAAGCUGUGAUGACUUUUGCACC ::: ::: :: :::::::: hsa-mi AAAAACUGCAAUCACUUUUGC 10 20
chr17_novelMiR_67	hsa-miR-548aj-5p	r	0.0023	0.0021(hsa-mir-548aj-1) 5.2e-05(hsa-mir-548aj-2)	81	21	153.7	69	2	1	0	20 10 chr17- GGUGCAAAAGUCAUCACAGCUUU ::::::::: :: ::: ::: hsa-mi UGCAAAAGUAAUUGCAGUUUUUG 10 20
chr17_novelMiR_67	hsa-miR-548j-3p	f	0.33	0.087(hsa-mir-548j)	80	20	115.7	52	2	1	2	10 20 chr17_ AAAGCUGUGAUGACUUUUGCACC ::: ::: :: :::::::: hsa-mi CAAAAACUGC-AUUACUUUUGC 10 20
chr17_novelMiR_67	hsa-miR-548ar-5p	r	0.18	0.46(hsa-mir-548ar)	77.8	18	120.3	54	5	4	1	20 10 chr17- GGUGCAAAAGUCAUCACAGCUUU :::::: :: ::: ::: hsa-mi AAAAGUAAUUGCAGUUUUUGC 10 20
chr17_novelMiR_67	hsa-miR-548e-3p	f	0.0023	0.001(hsa-mir-548e)	81	21	154.1	69	1	1	1	10 20 chr17_ AAAGCUGUGAUGACUUUUGCACC ::: ::: :: ::::::::: hsa-mi AAAAACUGAGACUACUUUUGCA 10 20
chr17_novelMiR_67	hsa-miR-548y	r	0.013	0.0054(hsa-mir-548y)	83.3	18	140.4	63	5	4	1	20 10 chr17- GGUGCAAAAGUCAUCACAGCUUU :::::: ::::: : ::: hsa-mi AAAAGUAAUCACUGUUUUUGCC 10 20
chr17_novelMiR_67	hsa-miR-548v	f	0.031	1.7(hsa-mir-548v)	76.2	21	133.6	60	2	2	3	10 20 chr17_ AAAGCUGUGAUGACUUUUGCACC :::: : ::::::::::: hsa-mi AGCUACAGUUACUUUUGCACCA 10 20
chr17_novelMiR_67	hsa-miR-548u	f	0.076	0.0015(hsa-mir-548u)	81	21	126.4	57	1	1	1	10 20 chr17_ AAAG-CUGUGAUGACUUUUGCACC :::: ::: :: :::::::: hsa-mi CAAAGACUGCAAUUACUUUUGCG 10 20
chr17_novelMiR_184	hsa-miR-4751	f	0.18	NA	88.9	18	119.3	60	4	2	5	10 20 chr17_ UCCCUGUAGCUGCU-GAAGGUAUGUCU :: ::::::::: ::::: hsa-mi AGAGGACCCGUAGCUGCUAGAAGG 10 20
chr17_novelMiR_230	hsa-miR-4722-3p	f	0.19	NA	87.5	16	119.6	62	5	1	5	10 20 chr17_ ACAGGACCUCUCUGCAGGCU ::: ::::: :::::: hsa-mi ACCUGCCAGCACCUCCCUGCAG 10 20
chr18_novelMiR_31	hsa-miR-548aq-5p	r	0.00049	0.001(hsa-mir-548aq)	85.7	21	166	66	2	1	2	20 10 chr18- ACGUAAUUGCGUUUUUUUGCCAU : :::::::: : :::::::: hsa-mi GAAAGUAAUUGC-UGUUUUUGCC 10 20
chr18_novelMiR_31	hsa-miR-548d-5p	r	0.007	0.00026(hsa-mir-548d-1) 5.4e-05(hsa-mir-548d-2)	82.4	17	145.3	58	2	1	2	20 10 chr18- ACGUAAUUGCGUUUUUUUGCCAU : ::::::: : ::::: hsa-mi AAAAGUAAUUGUGGUUUUUGCC 10 20
chr18_novelMiR_31	hsa-miR-548c-5p	r	0.00035	0.00013(hsa-mir-548c)	88.2	17	168.6	67	2	1	2	20 10 chr18- ACGUAAUUGCGUUUUUUUGCCAU : ::::::::: ::::: hsa-mi AAAAGUAAUUGCGGUUUUUGCC 10 20
chr18_novelMiR_31	hsa-miR-548ba	r	0.14	0.0059(hsa-mir-548ba)	76.5	17	122	49	2	2	2	20 10 chr18- ACGUAAUUGCGUUUUUUUGCCAU : :::: :: : ::::: hsa-mi AAAGGUAACUGUGAUUUUUGCU 10 20
chr18_novelMiR_31	hsa-miR-548am-5p	r	0.00035	0.0029(hsa-mir-548am)	88.2	17	168.6	67	2	1	2	20 10 chr18- ACGUAAUUGCGUUUUUUUGCCAU : ::::::::: ::::: hsa-mi AAAAGUAAUUGCGGUUUUUGCC 10 20
chr18_novelMiR_31	hsa-miR-548o-5p	r	0.00035	NA	88.2	17	168.6	67	2	1	2	20 10 chr18- ACGUAAUUGCGUUUUUUUGCCAU : ::::::::: ::::: hsa-mi AAAAGUAAUUGCGGUUUUUGCC 10 20
chr18_novelMiR_31	hsa-miR-548aj-3p	f	0.007	0.024(hsa-mir-548aj-1) 0.00026(hsa-mir-548aj-2)	82.4	17	145.7	58	5	5	1	10 20 chr18_ AUGGCAAAAAAACGCAAUUACGU ::::: :::::::: : hsa-mi UAAAAACUGCAAUUACUUUUA 10 20
chr18_novelMiR_31	hsa-miR-548h-5p	r	0.007	0.0042(hsa-mir-548h-1) 0.0059(hsa-mir-548h-3) 0.0025(hsa-mir-548h-2) 0.033(hsa-mir-548h-5) 0.0021(hsa-mir-548h-4)	82.4	17	145.3	58	2	1	2	20 10 chr18- ACGUAAUUGCGUUUUUUUGCCAU : ::::: ::: ::::: hsa-mi AAAAGUAAUCGCGGUUUUUGUC 10 20
chr18_novelMiR_31	hsa-miR-548au-5p	r	0.00035	1.5(hsa-mir-548au)	88.2	17	168.9	67	2	1	2	20 10 chr18- ACGUAAUUGCGUUUUUUUGCCAU : ::::::::: ::::: hsa-mi AAAAGUAAUUGCGGUUUUUGC 10 20
chr18_novelMiR_31	hsa-miR-548as-3p	f	0.14	0.024(hsa-mir-548as)	76.5	17	122	49	5	5	2	10 20 chr18_ AUGGCAAAAAAACGCAAUUACGU :::: : :::::: :: hsa-mi UAAAACCCACAAUUAUGUUUGU 10 20
chr18_novelMiR_31	hsa-miR-4423-5p	r	0.051	NA	80	20	129.8	52	5	5	5	20 10 chr18- ACGUAAUUGCGUUUUU-UUGCCAU : :::: ::::: :: :::: hsa-mi AGUUGCCUUUUUGUUCCCAUGC 10 20
chr18_novelMiR_31	hsa-miR-548am-3p	f	0.14	0.0029(hsa-mir-548am)	76.5	17	122	49	5	5	1	10 20 chr18_ AUGGCAAAAAAACGCAAUUACGU ::::: ::: :::: : hsa-mi CAAAAACUGCAGUUACUUUUGU 10 20
chr18_novelMiR_31	hsa-miR-548az-3p	f	0.14	0.02(hsa-mir-548az)	76.5	17	122.4	49	6	5	2	10 20 chr18_ AUGGCAAAAAAACGCAAUUACGU ::::: ::::: :: : hsa-mi AAAAACUGCAAUCACUUUUGC 10 20
chr18_novelMiR_31	hsa-miR-548aj-5p	r	0.007	0.024(hsa-mir-548aj-1) 0.00026(hsa-mir-548aj-2)	82.4	17	145	58	5	1	5	20 10 chr18- ACGUAAUUGCGUUUUUUUGCCAU : :::::::: ::::: hsa-mi UGCAAAAGUAAUUGCAGUUUUUG 10 20
chr18_novelMiR_31	hsa-miR-548c-3p	f	0.007	0.00013(hsa-mir-548c)	82.4	17	145.3	58	5	5	1	10 20 chr18_ AUGGCAAAAAAACGCAAUUACGU ::::: : ::::::: : hsa-mi CAAAAAUCUCAAUUACUUUUGC 10 20
chr18_novelMiR_31	hsa-miR-548x-3p	f	0.007	0.08(hsa-mir-548x)	82.4	17	146	58	5	5	1	10 20 chr18_ AUGGCAAAAAAACGCAAUUACGU ::::: :::::::: : hsa-mi UAAAAACUGCAAUUACUUUC 10 20
chr18_novelMiR_31	hsa-miR-548ah-3p	f	0.14	0.0099(hsa-mir-548ah)	76.5	17	122	49	5	5	1	10 20 chr18_ AUGGCAAAAAAACGCAAUUACGU ::::: ::: :::: : hsa-mi CAAAAACUGCAGUUACUUUUGC 10 20
chr18_novelMiR_31	hsa-miR-548ap-3p	f	0.007	0.0021(hsa-mir-548ap)	82.4	17	146.4	58	6	5	1	10 20 chr18_ AUGGCAAAAAAACGCAAUUACGU ::::: : ::::::: : hsa-mi AAAAACCACAAUUACUUUU 10
chr18_novelMiR_31	hsa-miR-548b-5p	r	0.037	0.067(hsa-mir-548b)	81.2	16	132.4	53	2	1	2	20 10 chr18- ACGUAAUUGCGUUUUUUUGCCAU : ::::::: : :::: hsa-mi AAAAGUAAUUGUGGUUUUGGCC 10 20
chr18_novelMiR_31	hsa-miR-570-5p	r	0.007	0.014(hsa-mir-570)	82.4	17	145.3	58	2	1	2	20 10 chr18- ACGUAAUUGCGUUUUUUUGCCAU : :::::::: ::::: hsa-mi AAAGGUAAUUGCAGUUUUUCCC 10 20
chr18_novelMiR_31	hsa-miR-548ak	r	0.007	0.19(hsa-mir-548ak)	82.4	17	145.7	58	2	2	2	20 10 chr18- ACGUAAUUGCGUUUUUUUGCCAU : :::: :::: ::::: hsa-mi AAAAGUAACUGCGGUUUUUGA 10 20
chr18_novelMiR_31	hsa-miR-548ai	r	0.007	0.0059(hsa-mir-548ai)	82.4	17	145.3	58	2	1	2	20 10 chr18- ACGUAAUUGCGUUUUUUUGCCAU : :::::::: ::::: hsa-mi AAAGGUAAUUGCAGUUUUUCCC 10 20
chr18_novelMiR_31	hsa-miR-548ac	f	0.005	0.0035(hsa-mir-548ac)	78.9	19	147.9	59	4	3	1	10 20 chr18_ AUGGCAAAAAAACGCAAUUACGU :::::: :::::::: : hsa-mi CAAAAACCGGCAAUUACUUUUG 10 20
chr18_novelMiR_31	hsa-miR-548ab	r	0.14	5.4e-05(hsa-mir-548ab)	76.5	17	122	49	2	1	2	20 10 chr18- ACGUAAUUGCGUUUUUUUGCCAU : ::::::: : :::: hsa-mi AAAAGUAAUUGUGGAUUUUGCU 10 20
chr18_novelMiR_31	hsa-miR-548aa	f	0.007	0.08(hsa-mir-548aa-1) 0.014(hsa-mir-548aa-2)	82.4	17	144.3	58	6	5	1	10 20 chr18_ AUGGCAAAAAAACGCAAUUACGU ::::: : ::::::: : hsa-mi AAAAACCACAAUUACUUUUGCACCA 10 20
chr18_novelMiR_31	hsa-miR-548ag	r	0.14	0.0017(hsa-mir-548ag-1) 0.00037(hsa-mir-548ag-2)	76.5	17	122.4	49	2	1	2	20 10 chr18- ACGUAAUUGCGUUUUUUUGCCAU : ::::::: : ::: : hsa-mi AAAGGUAAUUGUGGUUUCUGC 10 20
chr18_novelMiR_31	hsa-miR-548ae	f	0.007	0.012(hsa-mir-548ae-1) 1.1e-05(hsa-mir-548ae-2)	82.4	17	145.7	58	5	5	1	10 20 chr18_ AUGGCAAAAAAACGCAAUUACGU ::::: :::::::: : hsa-mi CAAAAACUGCAAUUACUUUCA 10 20
chr18_novelMiR_31	hsa-miR-548ax	r	0.0019	0.04(hsa-mir-548ax)	87.5	16	155.6	62	2	1	2	20 10 chr18- ACGUAAUUGCGUUUUUUUGCCAU : ::::::::: :::: hsa-mi AGAAGUAAUUGCGGUUUUGCCA 10 20
chr18_novelMiR_31	hsa-miR-548ao-5p	r	0.14	0.0042(hsa-mir-548ao)	76.5	17	122	49	2	2	2	20 10 chr18- ACGUAAUUGCGUUUUUUUGCCAU : :::: : :: ::::: hsa-mi AGAAGUAACUACGGUUUUUGCA 10 20
chr18_novelMiR_31	hsa-miR-548ap-5p	r	0.007	0.0021(hsa-mir-548ap)	82.4	17	146.4	58	2	1	2	20 10 chr18- ACGUAAUUGCGUUUUUUUGCCAU : ::::::::: : ::: hsa-mi AAAAGUAAUUGCGGUCUUU 10
chr18_novelMiR_31	hsa-miR-548a-3p	f	0.14	0.00011(hsa-mir-548a-1) 0.014(hsa-mir-548a-3) 0.0099(hsa-mir-548a-2)	76.5	17	122	49	5	5	2	10 20 chr18_ AUGGCAAAAAAACGCAAUUACGU :::: :::::::: : hsa-mi CAAAACUGGCAAUUACUUUUGC 10 20
chr18_novelMiR_31	hsa-miR-548ay-5p	r	0.007	0.00052(hsa-mir-548ay)	82.4	17	145.7	58	2	1	2	20 10 chr18- ACGUAAUUGCGUUUUUUUGCCAU : ::::::: : ::::: hsa-mi AAAAGUAAUUGUGGUUUUUGC 10 20
chr18_novelMiR_31	hsa-miR-4703-3p	r	0.019	NA	75	20	137.6	55	1	2	1	20 10 chr18- ACGUAAUUGCGUUUUUUUGCCAU ::: ::: :: : :::::: hsa-mi UGUAGUUGUAUUGUAUUGCCAC 10 20
chr18_novelMiR_31	hsa-miR-548x-5p	r	0.007	0.08(hsa-mir-548x)	82.4	17	145	58	5	1	5	20 10 chr18- ACGUAAUUGCGUUUUUUUGCCAU : :::::::: ::::: hsa-mi UGCAAAAGUAAUUGCAGUUUUUG 10 20
chr18_novelMiR_31	hsa-miR-570-3p	f	0.037	0.014(hsa-mir-570)	81.2	16	132.4	53	5	6	2	10 20 chr18_ AUGGCAAAAAAACGCAAUUACGU :::: :::::::: : hsa-mi CGAAAACAGCAAUUACCUUUGC 10 20
chr18_novelMiR_31	hsa-miR-548t-3p	f	0.007	0.0017(hsa-mir-548t)	82.4	17	144.3	58	6	5	1	10 20 chr18_ AUGGCAAAAAAACGCAAUUACGU ::::: : ::::::: : hsa-mi AAAAACCACAAUUACUUUUGCACCA 10 20
chr18_novelMiR_31	hsa-miR-548at-5p	r	0.037	0.11(hsa-mir-548at)	81.2	16	132.4	53	2	2	3	20 10 chr18- ACGUAAUUGCGUUUUUUUGCCAU : :: :::::: :::: hsa-mi AAAAGUUAUUGCGGUUUUGGCU 10 20
chr18_novelMiR_31	hsa-miR-548n	r	0.14	0.0025(hsa-mir-548n)	76.5	17	122	49	3	1	3	20 10 chr18- ACGUAAUUGCGUUUUUUUGCCAU : ::::::: : :::: hsa-mi CAAAAGUAAUUGUGGAUUUUGU 10 20
chr18_novelMiR_31	hsa-miR-548m	r	0.14	0.00052(hsa-mir-548m)	76.5	17	122.4	49	3	2	3	20 10 chr18- ACGUAAUUGCGUUUUUUUGCCAU : ::: ::: : ::::: hsa-mi CAAAGGUAUUUGUGGUUUUUG 10 20
chr18_novelMiR_31	hsa-miR-548l	r	0.14	0.32(hsa-mir-548l)	76.5	17	122	49	2	2	2	20 10 chr18- ACGUAAUUGCGUUUUUUUGCCAU : ::: ::::: :::: hsa-mi AAAAGUAUUUGCGGGUUUUGUC 10 20
chr18_novelMiR_31	hsa-miR-548k	r	0.14	0.08(hsa-mir-548k)	76.5	17	122	49	2	2	2	20 10 chr18- ACGUAAUUGCGUUUUUUUGCCAU : ::: ::::: :::: hsa-mi AAAAGUACUUGCGGAUUUUGCU 10 20
chr18_novelMiR_31	hsa-miR-548i	r	0.007	0.017(hsa-mir-548i-1) 0.08(hsa-mir-548i-3) 0.04(hsa-mir-548i-2) 6.5e-05(hsa-mir-548i-4)	82.4	17	145.3	58	2	1	2	20 10 chr18- ACGUAAUUGCGUUUUUUUGCCAU : ::::::::: :::: hsa-mi AAAAGUAAUUGCGGAUUUUGCC 10 20
chr18_novelMiR_31	hsa-miR-548z	f	0.00035	0.028(hsa-mir-548z)	88.2	17	168.2	67	5	5	1	10 20 chr18_ AUGGCAAAAAAACGCAAUUACGU ::::: ::::::::: : hsa-mi CAAAAACCGCAAUUACUUUUGCA 10 20
chr18_novelMiR_31	hsa-miR-548y	r	0.19	0.0059(hsa-mir-548y)	76.2	21	119.5	48	2	1	2	20 10 chr18- ACGUAAUUGCGUUUUUUUGCCAU : ::::: : : :::::::: hsa-mi AAAAGUAAUCAC-UGUUUUUGCC 10 20
chr18_novelMiR_31	hsa-miR-548w	r	0.007	0.0025(hsa-mir-548w)	82.4	17	145	58	2	2	2	20 10 chr18- ACGUAAUUGCGUUUUUUUGCCAU : :::: :::: ::::: hsa-mi AAAAGUAACUGCGGUUUUUGCCU 10 20
chr18_novelMiR_31	hsa-miR-548u	f	0.14	0.028(hsa-mir-548u)	76.5	17	121.7	49	5	5	2	10 20 chr18_ AUGGCAAAAAAACGCAAUUACGU ::: : :::::::: : hsa-mi CAAAGACUGCAAUUACUUUUGCG 10 20
chr18_novelMiR_31	hsa-miR-548p	f	0.14	0.13(hsa-mir-548p)	76.5	17	122	49	2	5	3	10 20 chr18_ AUGGCAAAAAAACGCAAUUACGU ::::: ::: :::: : hsa-mi UAGCAAAAACUGCAGUUACUUU 10 20
chr18_novelMiR_31	hsa-miR-548aq-3p	f	0.007	0.001(hsa-mir-548aq)	82.4	17	145.3	58	5	5	1	10 20 chr18_ AUGGCAAAAAAACGCAAUUACGU ::::: :::::::: : hsa-mi CAAAAACUGCAAUUACUUUUGC 10 20
chr18_novelMiR_31	hsa-miR-548a-5p	r	0.007	0.00011(hsa-mir-548a-1) 0.014(hsa-mir-548a-3) 0.0099(hsa-mir-548a-2)	82.4	17	145.3	58	2	1	2	20 10 chr18- ACGUAAUUGCGUUUUUUUGCCAU : ::::::::: :::: hsa-mi AAAAGUAAUUGCGAGUUUUACC 10 20
chr18_novelMiR_31	hsa-miR-548e-5p	r	0.14	0.028(hsa-mir-548e)	76.5	17	122	49	3	2	4	20 10 chr18- ACGUAAUUGCGUUUUUUUGCCAU : : ::: ::: ::::: hsa-mi CAAAAGCAAUCGCGGUUUUUGC 10 20
chr18_novelMiR_31	hsa-miR-548h-3p	f	0.00035	0.0042(hsa-mir-548h-1) 0.0059(hsa-mir-548h-3) 0.0025(hsa-mir-548h-2) 0.033(hsa-mir-548h-5) 0.0021(hsa-mir-548h-4)	88.2	17	168.2	67	5	5	1	10 20 chr18_ AUGGCAAAAAAACGCAAUUACGU ::::: ::::::::: : hsa-mi CAAAAACCGCAAUUACUUUUGCA 10 20
chr18_novelMiR_31	hsa-miR-548g-5p	r	0.007	0.16(hsa-mir-548g)	82.4	17	145	58	5	1	5	20 10 chr18- ACGUAAUUGCGUUUUUUUGCCAU : :::::::: ::::: hsa-mi UGCAAAAGUAAUUGCAGUUUUUG 10 20
chr18_novelMiR_31	hsa-miR-548as-5p	r	0.007	0.024(hsa-mir-548as)	82.4	17	145.3	58	2	1	2	20 10 chr18- ACGUAAUUGCGUUUUUUUGCCAU : ::::::::: :::: hsa-mi AAAAGUAAUUGCGGGUUUUGCC 10 20
chr18_novelMiR_31	hsa-miR-515-5p	f	0.14	NA	76.5	17	121.4	49	1	3	4	10 20 chr18_ AUGGCAAAAAAACGCAAUUACGU ::::: :: ::: :: : hsa-mi UUCUCCAAAAGAAAGCACUUUCUG 10 20
chr18_novelMiR_31	hsa-miR-548j-5p	r	0.005	0.067(hsa-mir-548j)	78.9	19	147.9	59	2	1	2	20 10 chr18- ACGUAAUUGCGUUUUUUUGCCAU : ::::::::: : ::: : hsa-mi AAAAGUAAUUGCGGUCUUUGGU 10 20
chr18_novelMiR_31	hsa-miR-3175	f	0.071	NA	71.4	21	127.2	51	1	3	3	10 20 chr18_ AUGGCAAAAAAACGCAAUUACGU :: : : :::::: : :::: hsa-mi CGGGGAGAGAACGCAGUGACGU 10 20
chr18_novelMiR_31	hsa-miR-548ar-5p	r	0.007	0.54(hsa-mir-548ar)	82.4	17	145.7	58	2	1	2	20 10 chr18- ACGUAAUUGCGUUUUUUUGCCAU : :::::::: ::::: hsa-mi AAAAGUAAUUGCAGUUUUUGC 10 20
chr18_novelMiR_31	hsa-miR-548az-5p	r	0.14	0.02(hsa-mir-548az)	76.5	17	122	49	3	2	3	20 10 chr18- ACGUAAUUGCGUUUUUUUGCCAU : :: :::: : ::::: hsa-mi CAAAAGUGAUUGUGGUUUUUGC 10 20
chr18_novelMiR_75	hsa-miR-548y	f	0.41	NA	82.4	17	113.6	46	4	3	1	10 20 chr18_ AUGGAAAACUAAUACACUGGU :::: :::: ::::: : hsa-mi AAAAGUAAU-CACUGUUUUUGCC 10 20
chr18_novelMiR_75	hsa-miR-4295	r	0.3	NA	78.9	19	117.7	47	2	1	1	20 10 chr18- ACCAGUGUAUUAGUUUUCCAU ::::: : : ::::::: : hsa-mi CAGUGCAAU-GUUUUCCUU 10
chr19_novelMiR_1	hsa-miR-3135a	r	0.43	0.41(hsa-mir-3135a)	81.8	22	113.2	62	1	1	1	20 10 chr19- GCCGAGGCUGAGACCCUGCCGU ::: :::::::::: ::: :: hsa-mi UGCCUAGGCUGAGAC--UGCAGUG 10 20
chr19_novelMiR_1	hsa-miR-657	f	0.13	NA	88.2	17	122.3	67	2	1	1	10 20 chr19_ ACGGCAGGGUCUCAGCCUCGGC :::::: ::::: :::: hsa-mi GGCAGGUUCUCACCCUCUCUAGG 10 20
chr19_novelMiR_58	hsa-miR-6124	r	0.47	0.92(hsa-mir-6124)	88.9	18	113.3	72	2	1	0	20 10 chr19- GCGGGAAAAGGAGGCGGGAGAUG :::::::::: : ::::: hsa-mi GGGAAAAGGAAGGGGGAGGA 10 20
chr19_novelMiR_404	hsa-miR-4703-5p	r	0.18	NA	81.2	16	119.7	53	1	4	5	20 10 chr19- CAUCAGACAGUACGAAUACAUCC : ::::::: :::: : hsa-mi UAGCAAUACAGUACAAAUAUAGU 10 20
chr19_novelMiR_404	hsa-miR-922	r	0.074	NA	72.7	22	126.5	56	1	1	1	20 10 chr19- CAUCAGACAGUACGAAUACAUCC :: :::: : :: :: ::: :: hsa-mi GCAGCAGAGAAUAGGACUACGUC 10 20
chr22_novelMiR_57	hsa-miR-548aq-5p	f	0.011	6.5e-09(hsa-mir-548aq)	83.3	18	142	63	4	4	0	10 20 chr22_ GUGCAAAAGUAAUCGCGGUCUUU :::::::: :: :: ::: hsa-mi GAAAGUAAUUGCUGUUUUUGCC 10 20
chr22_novelMiR_57	hsa-miR-548d-5p	f	0.0024	9.1e-07(hsa-mir-548d-1) 1.1e-06(hsa-mir-548d-2)	84.2	19	153.7	68	4	3	0	10 20 chr22_ GUGCAAAAGUAAUCGCGGUCUUU ::::::::: : ::: ::: hsa-mi AAAAGUAAUUGUGGUUUUUGCC 10 20
chr22_novelMiR_57	hsa-miR-548c-5p	f	0.00016	2.4e-07(hsa-mir-548c)	89.5	19	174.8	77	4	3	0	10 20 chr22_ GUGCAAAAGUAAUCGCGGUCUUU ::::::::: ::::: ::: hsa-mi AAAAGUAAUUGCGGUUUUUGCC 10 20
chr22_novelMiR_57	hsa-miR-548am-5p	f	0.00016	1.6e-07(hsa-mir-548am)	89.5	19	174.8	77	4	3	0	10 20 chr22_ GUGCAAAAGUAAUCGCGGUCUUU ::::::::: ::::: ::: hsa-mi AAAAGUAAUUGCGGUUUUUGCC 10 20
chr22_novelMiR_57	hsa-miR-548o-5p	f	0.00016	NA	89.5	19	174.8	77	4	3	0	10 20 chr22_ GUGCAAAAGUAAUCGCGGUCUUU ::::::::: ::::: ::: hsa-mi AAAAGUAAUUGCGGUUUUUGCC 10 20
chr22_novelMiR_57	hsa-miR-548aj-3p	r	0.0024	4.3e-07(hsa-mir-548aj-1) 5.2e-08(hsa-mir-548aj-2)	84.2	19	154.1	68	1	2	1	20 10 chr22- AAAGACCGCGAUUACUUUUGCAC ::: :: :: ::::::::: hsa-mi UAAAAACUGCAAUUACUUUUA 10 20
chr22_novelMiR_57	hsa-miR-548h-5p	f	1.1e-05	1.1e-08(hsa-mir-548h-1) 2e-07(hsa-mir-548h-3) 2.5e-10(hsa-mir-548h-2) 5.3e-09(hsa-mir-548h-5) 2.4e-07(hsa-mir-548h-4)	94.7	19	195.9	86	4	3	0	10 20 chr22_ GUGCAAAAGUAAUCGCGGUCUUU ::::::::::::::: ::: hsa-mi AAAAGUAAUCGCGGUUUUUGUC 10 20
chr22_novelMiR_57	hsa-miR-548au-5p	f	0.00016	3.4e-05(hsa-mir-548au)	89.5	19	175.2	77	4	3	0	10 20 chr22_ GUGCAAAAGUAAUCGCGGUCUUU ::::::::: ::::: ::: hsa-mi AAAAGUAAUUGCGGUUUUUGC 10 20
chr22_novelMiR_57	hsa-miR-548h-3p	r	1.8e-06	1.1e-08(hsa-mir-548h-1) 2e-07(hsa-mir-548h-3) 2.5e-10(hsa-mir-548h-2) 5.3e-09(hsa-mir-548h-5) 2.4e-07(hsa-mir-548h-4)	90.9	22	209.6	92	1	1	1	20 10 chr22- AAAGACCGCGAUUACUUUUGCAC ::: ::::: :::::::::::: hsa-mi CAAAAACCGCAAUUACUUUUGCA 10 20
chr22_novelMiR_57	hsa-miR-548av-3p	r	0.0079	0.0015(hsa-mir-548av)	80	20	145.1	64	1	2	2	20 10 chr22- AAAGACCGCGAUUACUUUUGCAC :: :: :: :::::::::: hsa-mi AAAACUGCAGUUACUUUUGC 10 20
chr22_novelMiR_57	hsa-miR-548ar-3p	r	0.12	0.00013(hsa-mir-548ar)	75	20	123.6	55	0	2	2	20 10 chr22- AAAGACCGCGAUUACUUUUGCAC :: :: :: ::: :::::: hsa-mi UAAAACUGCAGUUAUUUUUGC 10 20
chr22_novelMiR_57	hsa-miR-548am-3p	r	0.0079	1.6e-07(hsa-mir-548am)	80	20	144.4	64	1	2	1	20 10 chr22- AAAGACCGCGAUUACUUUUGCAC ::: :: :: ::::::::: hsa-mi CAAAAACUGCAGUUACUUUUGU 10 20
chr22_novelMiR_57	hsa-miR-548f-5p	f	2.6e-05	5.2e-07(hsa-mir-548f-1) 6e-05(hsa-mir-548f-3) 2.8e-05(hsa-mir-548f-2) 9.1e-07(hsa-mir-548f-5) 7.7e-08(hsa-mir-548f-4)	86.4	22	188.9	83	1	0	0	10 20 chr22_ GUGCAAAAGUAAUCGCGGUCUUU ::::::::::::: : :: ::: hsa-mi UGCAAAAGUAAUCACAGUUUUU 10 20
chr22_novelMiR_57	hsa-miR-548az-3p	r	0.0018	3.5e-07(hsa-mir-548az)	81	21	156.4	69	0	2	2	20 10 chr22- AAAGACCGCGAUUACUUUUGCAC ::: :: :: :: :::::::: hsa-mi AAAAACUGCAAUCACUUUUGC 10 20
chr22_novelMiR_57	hsa-miR-548aj-5p	f	2.6e-05	4.3e-07(hsa-mir-548aj-1) 5.2e-08(hsa-mir-548aj-2)	86.4	22	188.5	83	1	0	0	10 20 chr22_ GUGCAAAAGUAAUCGCGGUCUUU :::::::::::: :: :: ::: hsa-mi UGCAAAAGUAAUUGCAGUUUUUG 10 20
chr22_novelMiR_57	hsa-miR-548j-3p	r	0.0043	0.00013(hsa-mir-548j)	85.7	21	149.4	66	1	2	1	20 10 chr22- AAAGACCGCGAUUACUUUUGCAC ::: :: :: ::::::::::: hsa-mi CAAAAACUGC-AUUACUUUUGC 10 20
chr22_novelMiR_57	hsa-miR-548c-3p	r	0.0018	2.4e-07(hsa-mir-548c)	81	21	156.1	69	1	2	2	20 10 chr22- AAAGACCGCGAUUACUUUUGCAC ::: : : : ::::::::::: hsa-mi CAAAAAUCUCAAUUACUUUUGC 10 20
chr22_novelMiR_57	hsa-miR-548ay-3p	r	7.9e-06	7.3e-05(hsa-mir-548ay)	90.5	21	198.2	87	0	1	1	20 10 chr22- AAAGACCGCGAUUACUUUUGCAC :: :::::::::::: ::::: hsa-mi CAAAACCGCGAUUACUCUUGCA 10 20
chr22_novelMiR_57	hsa-miR-548x-3p	r	0.011	7.4e-06(hsa-mir-548x)	83.3	18	142.8	63	1	2	1	20 10 chr22- AAAGACCGCGAUUACUUUUGCAC ::: :: :: :::::::: hsa-mi UAAAAACUGCAAUUACUUUC 10 20
chr22_novelMiR_57	hsa-miR-548ah-3p	r	0.0018	3.5e-07(hsa-mir-548ah)	81	21	156.1	69	1	2	1	20 10 chr22- AAAGACCGCGAUUACUUUUGCAC ::: :: :: :::::::::: hsa-mi CAAAAACUGCAGUUACUUUUGC 10 20
chr22_novelMiR_57	hsa-miR-548ao-3p	r	1.8e-06	0.00011(hsa-mir-548ao)	90.9	22	209.9	92	0	0	0	20 10 chr22- AAAGACCGCGAUUACUUUUGCAC :::::::: :: :::::::::: hsa-mi AAAGACCGUGACUACUUUUGCA 10 20
chr22_novelMiR_57	hsa-miR-548ap-3p	r	0.0024	3.5e-07(hsa-mir-548ap)	84.2	19	154.9	68	0	1	1	20 10 chr22- AAAGACCGCGAUUACUUUUGCAC ::: ::: : ::::::::: hsa-mi AAAAACCACAAUUACUUUU 10
chr22_novelMiR_57	hsa-miR-548b-5p	f	0.011	8.8e-05(hsa-mir-548b)	83.3	18	142	63	4	3	0	10 20 chr22_ GUGCAAAAGUAAUCGCGGUCUUU ::::::::: : ::: :: hsa-mi AAAAGUAAUUGUGGUUUUGGCC 10 20
chr22_novelMiR_57	hsa-miR-548o-3p	r	0.0079	NA	80	20	144.4	64	1	2	2	20 10 chr22- AAAGACCGCGAUUACUUUUGCAC :: :: :: :::::::::: hsa-mi CCAAAACUGCAGUUACUUUUGC 10 20
chr22_novelMiR_57	hsa-miR-570-5p	f	0.035	0.00023(hsa-mir-570)	78.9	19	132.6	59	4	3	1	10 20 chr22_ GUGCAAAAGUAAUCGCGGUCUUU ::: ::::: :: :: ::: hsa-mi AAAGGUAAUUGCAGUUUUUCCC 10 20
chr22_novelMiR_57	hsa-miR-548ak	f	0.0024	4.2e-06(hsa-mir-548ak)	84.2	19	154.1	68	4	3	0	10 20 chr22_ GUGCAAAAGUAAUCGCGGUCUUU :::::::: ::::: ::: hsa-mi AAAAGUAACUGCGGUUUUUGA 10 20
chr22_novelMiR_57	hsa-miR-548ai	f	0.035	2.8e-05(hsa-mir-548ai)	78.9	19	132.6	59	4	3	1	10 20 chr22_ GUGCAAAAGUAAUCGCGGUCUUU ::: ::::: :: :: ::: hsa-mi AAAGGUAAUUGCAGUUUUUCCC 10 20
chr22_novelMiR_57	hsa-miR-548at-3p	r	0.035	0.00019(hsa-mir-548at)	78.9	19	133	59	0	1	1	20 10 chr22- AAAGACCGCGAUUACUUUUGCAC :: ::::: : ::::::: hsa-mi CAAAACCGCAGUAACUUUUGU 10 20
chr22_novelMiR_57	hsa-miR-548al	r	0.035	2e-06(hsa-mir-548al)	78.9	19	132.6	59	3	4	2	20 10 chr22- AAAGACCGCGAUUACUUUUGCAC :: :: :: ::::::: :: hsa-mi AACGGCAAUGACUUUUGUACCA 10 20
chr22_novelMiR_57	hsa-miR-548ac	r	0.0043	9.1e-07(hsa-mir-548ac)	85.7	21	149	66	0	2	2	20 10 chr22- AAAGACCG-CGAUUACUUUUGCAC ::: :::: : :::::::::: hsa-mi CAAAAACCGGCAAUUACUUUUG 10 20
chr22_novelMiR_57	hsa-miR-548ab	f	0.035	0.00028(hsa-mir-548ab)	78.9	19	132.6	59	4	3	0	10 20 chr22_ GUGCAAAAGUAAUCGCGGUCUUU ::::::::: : :: ::: hsa-mi AAAAGUAAUUGUGGAUUUUGCU 10 20
chr22_novelMiR_57	hsa-miR-548aa	r	5.8e-06	1.9e-05(hsa-mir-548aa-1) 1.1e-07(hsa-mir-548aa-2)	87	23	199.6	88	0	1	1	20 10 chr22- AAAGACCGCGAUUACUUUUGCAC ::: ::: : ::::::::::::: hsa-mi AAAAACCACAAUUACUUUUGCACCA 10 20
chr22_novelMiR_57	hsa-miR-548ae	r	0.011	1.1e-05(hsa-mir-548ae-1) 9.5e-09(hsa-mir-548ae-2)	83.3	18	142.4	63	1	2	1	20 10 chr22- AAAGACCGCGAUUACUUUUGCAC ::: :: :: :::::::: hsa-mi CAAAAACUGCAAUUACUUUCA 10 20
chr22_novelMiR_57	hsa-miR-548ad	r	0.026	0.00019(hsa-mir-548ad)	76.2	21	135	60	0	2	2	20 10 chr22- AAAGACCGCGAUUACUUUUGCAC :: :: : :: ::::::::: hsa-mi GAAAACGACAAUGACUUUUGCA 10 20
chr22_novelMiR_57	hsa-miR-548ax	f	0.011	1.4e-07(hsa-mir-548ax)	83.3	18	142	63	4	4	1	10 20 chr22_ GUGCAAAAGUAAUCGCGGUCUUU : ::::::: ::::: :: hsa-mi AGAAGUAAUUGCGGUUUUGCCA 10 20
chr22_novelMiR_57	hsa-miR-548aw	f	0.00016	2.4e-06(hsa-mir-548aw)	89.5	19	175.6	77	0	0	0	10 20 chr22_ GUGCAAAAGUAAUCGCGGUCUUU :::::::::: ::: :::: hsa-mi GUGCAAAAGUCAUCACGGUU 10 20
chr22_novelMiR_57	hsa-miR-548f-3p	r	0.035	5.2e-07(hsa-mir-548f-1) 6e-05(hsa-mir-548f-3) 2.8e-05(hsa-mir-548f-2) 9.1e-07(hsa-mir-548f-5) 7.7e-08(hsa-mir-548f-4)	78.9	19	133.8	59	0	2	2	20 10 chr22- AAAGACCGCGAUUACUUUUGCAC ::: :: : ::::::::: hsa-mi AAAAACUGUAAUUACUUUU 10
chr22_novelMiR_57	hsa-miR-548p	r	0.16	6.1e-06(hsa-mir-548p)	77.8	18	120.9	54	4	2	3	20 10 chr22- AAAGACCGCGAUUACUUUUGCAC ::: :: :: ::::::: hsa-mi UAGCAAAAACUGCAGUUACUUU 10 20
chr22_novelMiR_57	hsa-miR-548ah-5p	f	0.035	3.5e-07(hsa-mir-548ah)	78.9	19	133.4	59	4	3	1	10 20 chr22_ GUGCAAAAGUAAUCGCGGUCUUU :::::: :: :: :: ::: hsa-mi AAAAGUGAUUGCAGUGUUUG 10 20
chr22_novelMiR_57	hsa-miR-548ap-5p	f	1.1e-05	3.5e-07(hsa-mir-548ap)	94.7	19	197	86	4	3	0	10 20 chr22_ GUGCAAAAGUAAUCGCGGUCUUU ::::::::: ::::::::: hsa-mi AAAAGUAAUUGCGGUCUUU 10
chr22_novelMiR_57	hsa-miR-548ay-5p	f	0.0024	7.3e-05(hsa-mir-548ay)	84.2	19	154.1	68	4	3	0	10 20 chr22_ GUGCAAAAGUAAUCGCGGUCUUU ::::::::: : ::: ::: hsa-mi AAAAGUAAUUGUGGUUUUUGC 10 20
chr22_novelMiR_57	hsa-miR-548g-3p	r	0.0058	0.00011(hsa-mir-548g)	77.3	22	146.7	65	1	2	2	20 10 chr22- AAAGACCGCGAUUACUUUUGCAC :: :: : :::::::::: :: hsa-mi AAAACUGUAAUUACUUUUGUAC 10 20
chr22_novelMiR_57	hsa-miR-548x-5p	f	2.6e-05	7.4e-06(hsa-mir-548x)	86.4	22	188.5	83	1	0	0	10 20 chr22_ GUGCAAAAGUAAUCGCGGUCUUU :::::::::::: :: :: ::: hsa-mi UGCAAAAGUAAUUGCAGUUUUUG 10 20
chr22_novelMiR_57	hsa-miR-570-3p	r	0.0079	0.00023(hsa-mir-570)	80	20	144.4	64	1	2	2	20 10 chr22- AAAGACCGCGAUUACUUUUGCAC :: :: :: ::::: ::::: hsa-mi CGAAAACAGCAAUUACCUUUGC 10 20
chr22_novelMiR_57	hsa-miR-548t-3p	r	5.8e-06	9.3e-08(hsa-mir-548t)	87	23	199.6	88	0	1	1	20 10 chr22- AAAGACCGCGAUUACUUUUGCAC ::: ::: : ::::::::::::: hsa-mi AAAAACCACAAUUACUUUUGCACCA 10 20
chr22_novelMiR_57	hsa-miR-603	r	0.0018	0.0033(hsa-mir-603)	81	21	156.1	69	1	3	2	20 10 chr22- AAAGACCGCGAUUACUUUUGCAC : : :: :: ::::::::::: hsa-mi CACACACUGCAAUUACUUUUGC 10 20
chr22_novelMiR_57	hsa-miR-548at-5p	f	0.011	0.00019(hsa-mir-548at)	83.3	18	142	63	4	3	1	10 20 chr22_ GUGCAAAAGUAAUCGCGGUCUUU :::::: :: ::::: :: hsa-mi AAAAGUUAUUGCGGUUUUGGCU 10 20
chr22_novelMiR_57	hsa-miR-548n	f	0.0079	1.1e-06(hsa-mir-548n)	80	20	144.4	64	3	2	0	10 20 chr22_ GUGCAAAAGUAAUCGCGGUCUUU :::::::::: : :: ::: hsa-mi CAAAAGUAAUUGUGGAUUUUGU 10 20
chr22_novelMiR_57	hsa-miR-548m	f	0.12	1.1e-05(hsa-mir-548m)	75	20	123.6	55	3	2	1	10 20 chr22_ GUGCAAAAGUAAUCGCGGUCUUU :::: ::: : : ::: ::: hsa-mi CAAAGGUAUUUGUGGUUUUUG 10 20
chr22_novelMiR_57	hsa-miR-548l	f	0.035	3.5e-07(hsa-mir-548l)	78.9	19	132.6	59	4	3	0	10 20 chr22_ GUGCAAAAGUAAUCGCGGUCUUU ::::::: : :::: ::: hsa-mi AAAAGUAUUUGCGGGUUUUGUC 10 20
chr22_novelMiR_57	hsa-miR-548k	f	0.035	0.00087(hsa-mir-548k)	78.9	19	132.6	59	4	3	0	10 20 chr22_ GUGCAAAAGUAAUCGCGGUCUUU ::::::: : :::: ::: hsa-mi AAAAGUACUUGCGGAUUUUGCU 10 20
chr22_novelMiR_57	hsa-miR-548i	f	0.0024	6e-05(hsa-mir-548i-1) 0.00033(hsa-mir-548i-3) 0.00033(hsa-mir-548i-2) 4.3e-08(hsa-mir-548i-4)	84.2	19	153.7	68	4	3	0	10 20 chr22_ GUGCAAAAGUAAUCGCGGUCUUU ::::::::: :::: ::: hsa-mi AAAAGUAAUUGCGGAUUUUGCC 10 20
chr22_novelMiR_57	hsa-miR-548z	r	1.8e-06	1.1e-06(hsa-mir-548z)	90.9	22	209.6	92	1	1	1	20 10 chr22- AAAGACCGCGAUUACUUUUGCAC ::: ::::: :::::::::::: hsa-mi CAAAAACCGCAAUUACUUUUGCA 10 20
chr22_novelMiR_57	hsa-miR-548y	f	0.0024	4.3e-07(hsa-mir-548y)	84.2	19	153.7	68	4	3	0	10 20 chr22_ GUGCAAAAGUAAUCGCGGUCUUU :::::::::: : :: ::: hsa-mi AAAAGUAAUCACUGUUUUUGCC 10 20
chr22_novelMiR_57	hsa-miR-548w	f	0.0024	6.4e-08(hsa-mir-548w)	84.2	19	153.4	68	4	3	0	10 20 chr22_ GUGCAAAAGUAAUCGCGGUCUUU :::::::: ::::: ::: hsa-mi AAAAGUAACUGCGGUUUUUGCCU 10 20
chr22_novelMiR_57	hsa-miR-548u	r	7.9e-06	2.9e-07(hsa-mir-548u)	90.5	21	197.9	87	1	1	0	20 10 chr22- AAAGACCGCGAUUACUUUUGCAC :::::: :: ::::::::::: hsa-mi CAAAGACUGCAAUUACUUUUGCG 10 20
chr22_novelMiR_57	hsa-miR-548q	f	4.8e-05	1.3e-06(hsa-mir-548q)	94.4	18	184.2	81	4	0	3	10 20 chr22_ GUGCAAAAGUAAUCGCGGUCUUU ::::::::::::: :::: hsa-mi GCUGGUGCAAAAGUAAUGGCGG 10 20
chr22_novelMiR_57	hsa-miR-548aq-3p	r	0.00012	6.5e-09(hsa-mir-548aq)	85.7	21	177.2	78	1	2	1	20 10 chr22- AAAGACCGCGAUUACUUUUGCAC ::: :: :: ::::::::::: hsa-mi CAAAAACUGCAAUUACUUUUGC 10 20
chr22_novelMiR_57	hsa-miR-548a-5p	f	0.035	1.3e-05(hsa-mir-548a-1) 8.8e-05(hsa-mir-548a-3) 3.5e-06(hsa-mir-548a-2)	78.9	19	132.6	59	4	3	0	10 20 chr22_ GUGCAAAAGUAAUCGCGGUCUUU ::::::::: ::: ::: hsa-mi AAAAGUAAUUGCGAGUUUUACC 10 20
chr22_novelMiR_57	hsa-miR-548e-5p	f	3.5e-05	1.7e-08(hsa-mir-548e)	90	20	186.5	82	3	2	1	10 20 chr22_ GUGCAAAAGUAAUCGCGGUCUUU :::::: ::::::::: ::: hsa-mi CAAAAGCAAUCGCGGUUUUUGC 10 20
chr22_novelMiR_57	hsa-miR-548au-3p	r	0.014	3.4e-05(hsa-mir-548au)	87.5	16	140	62	5	6	3	20 10 chr22- AAAGACCGCGAUUACUUUUGCAC :: :::::::::::: hsa-mi UGGCAGUUACUUUUGCACCAG 10 20
chr22_novelMiR_57	hsa-miR-548d-3p	r	0.026	9.1e-07(hsa-mir-548d-1) 1.1e-06(hsa-mir-548d-2)	76.2	21	135	60	1	1	1	20 10 chr22- AAAGACCGCGAUUACUUUUGCAC ::: ::: : :: ::::::: hsa-mi CAAAAACCACAGUUUCUUUUGC 10 20
chr22_novelMiR_57	hsa-miR-548j-5p	f	1.1e-05	0.00013(hsa-mir-548j)	94.7	19	195.9	86	4	3	0	10 20 chr22_ GUGCAAAAGUAAUCGCGGUCUUU ::::::::: ::::::::: hsa-mi AAAAGUAAUUGCGGUCUUUGGU 10 20
chr22_novelMiR_57	hsa-miR-548g-5p	f	2.6e-05	0.00011(hsa-mir-548g)	86.4	22	188.5	83	1	0	0	10 20 chr22_ GUGCAAAAGUAAUCGCGGUCUUU :::::::::::: :: :: ::: hsa-mi UGCAAAAGUAAUUGCAGUUUUUG 10 20
chr22_novelMiR_57	hsa-miR-548as-5p	f	0.0024	6.1e-06(hsa-mir-548as)	84.2	19	153.7	68	4	3	0	10 20 chr22_ GUGCAAAAGUAAUCGCGGUCUUU ::::::::: :::: ::: hsa-mi AAAAGUAAUUGCGGGUUUUGCC 10 20
chr22_novelMiR_57	hsa-miR-548t-5p	f	0.00053	9.3e-08(hsa-mir-548t)	85	20	165.8	73	3	2	0	10 20 chr22_ GUGCAAAAGUAAUCGCGGUCUUU ::::::: :::: ::: ::: hsa-mi CAAAAGUGAUCGUGGUUUUUG 10 20
chr22_novelMiR_57	hsa-miR-548av-5p	f	0.16	0.0015(hsa-mir-548av)	77.8	18	122.5	54	4	3	0	10 20 chr22_ GUGCAAAAGUAAUCGCGGUCUUU ::::::: : :::: :: hsa-mi AAAAGUACUUGCGGAUUU 10
chr22_novelMiR_57	hsa-miR-548ar-5p	f	0.0024	0.00013(hsa-mir-548ar)	84.2	19	154.1	68	4	3	0	10 20 chr22_ GUGCAAAAGUAAUCGCGGUCUUU ::::::::: :: :: ::: hsa-mi AAAAGUAAUUGCAGUUUUUGC 10 20
chr22_novelMiR_57	hsa-miR-548e-3p	r	0.00039	1.7e-08(hsa-mir-548e)	81.8	22	167.8	74	0	2	2	20 10 chr22- AAAGACCGCGAUUACUUUUGCAC ::: :: : :: :::::::::: hsa-mi AAAAACUGAGACUACUUUUGCA 10 20
chr22_novelMiR_57	hsa-miR-548az-5p	f	0.0079	3.5e-07(hsa-mir-548az)	80	20	144.4	64	3	2	0	10 20 chr22_ GUGCAAAAGUAAUCGCGGUCUUU ::::::: :: : ::: ::: hsa-mi CAAAAGUGAUUGUGGUUUUUGC 10 20
chr22_novelMiR_122	hsa-miR-6858-5p	r	0.27	NA	88.9	18	116.7	72	1	1	1	20 10 chr22- UCUGAGGUGGGCCUGGCAGGAGA ::::: ::: :::::::: hsa-mi GUGAGGAGGGGCUGGCAGGGAC 10 20
chr22_novelMiR_137	hsa-miR-6858-5p	r	0.27	0.25(hsa-mir-6858)	88.9	18	116.9	72	1	1	1	20 10 chr22- UCUGAGGUGGGCCUGGCAGGAGA ::::: ::: :::::::: hsa-mi GUGAGGAGGGGCUGGCAGGGAC 10 20
