# Supplementary material for: Novel microRNA discovery using small RNA sequencing in post-mortem human brain
Source: BMC Genomics. 2016 Oct 4;17:776. doi: 10.1186/s12864-016-3114-3 (PMC5050850; doi:10.1186/s12864-016-3114-3)
Supplement: Additional file 9: — Contains alignment information from good-quality alignments of pairwise alignments of mature sequences of the 99 putative novel miRNAs. (XLSX 15 kb) [file 12864_2016_3114_MOESM9_ESM.xlsx]

## Sheet: Novel_miRNAs_pairwise_alignment
query	subject	strand	E_value	Hairpin_E	percent_identity	nt_overlap	z_score	SW_score	5p_offset	query_seed_mismatches	subject_seed_mismatches	alignmenU(seed_assumed_pos2-7_from 5')
chr1_novelMiR_194	chr5_novelMiR_147	f	3.5e-07	1.2e-12(chr5_novelMiR_147)	90.5	21	197.2	87	1	0	0	10 20 chr1_n UAAAAGUAAUUGUGGUAUUUGC ::::::::::::::: :::: chr5_n AAAAGUAAUUGUGGUUCUUGCU 10 20
chr1_novelMiR_194	chr18_novelMiR_31	r	0.023	7.9e-08(chr18_novelMiR_31)	76.5	17	110.3	49	4	2	5	20 10 chr1_- GCAAAUACCACAAUUACUUUUA ::: : : ::::::: : chr18_ AUGGCAAAAAAACGCAAUUACGU 10 20
chr1_novelMiR_194	chr22_novelMiR_57	f	9e-05	6.5e-14(chr22_novelMiR_57)	84.2	19	153.6	68	3	0	3	10 20 chr1_n UAAAAGUAAUUGUGGUAUUUGC ::::::::: : ::: ::: chr22_ GUGCAAAAGUAAUCGCGGUCUUU 10 20
chr1_novelMiR_208	chr10_novelMiR_111	f	0.059	NA	81.2	16	103.4	53	6	1	5	10 20 chr1_n CUUGAGACUCUGGGUCAGUCU ::: ::::: :::: : chr10_ UCAGGUCUUCAGACUGUGGGGC 10 20
chr1_novelMiR_360	chr8_novelMiR_183	r	0.28	NA	76.5	17	91.5	49	2	3	4	20 10 chr1_- GAACAUGGGAAGAGGGAGCUAA : : : ::::: ::::: chr8_n AAAGAGAAGCGAAGAUGGAGC 10 20
chr2_novelMiR_40	chr8_novelMiR_108	f	0.38	NA	75	16	88.8	44	6	0	5	10 20 chr2_n UUCUCUGGCCUUGGAAUCCUUU ::::::: : :: :: chr8_n AGAAGUUUCUCUGAACGUGUAA 10 20
chr2_novelMiR_401	chr15_novelMiR_11	r	0.37	1.1(chr15_novelMiR_11)	76.5	17	89.1	49	2	2	4	20 10 chr2_- GUUAGUCAGAGCUGGGCUGGGA :::: :::: :::: : chr15_ ACAAGAGUCCAAGCUUGGCUUG 10 20
chr3_novelMiR_169	chr3_novelMiR_475	f	1.8e-07	2e-15(chr3_novelMiR_475)	95.2	21	202.4	96	1	0	0	10 20 chr3_n UCAGGGAUGCUACUUAACUUCU :::::::: :::::::::::: chr3_n AUCAGGGAUCCUACUUAACUUC 10 20
chr3_novelMiR_475	chr3_novelMiR_169	f	1.9e-07	2.4e-15(chr3_novelMiR_169)	95.2	21	201.9	96	1	0	0	10 20 chr3_n AUCAGGGAUCCUACUUAACUUC :::::::: :::::::::::: chr3_n UCAGGGAUGCUACUUAACUUCU 10 20
chr3_novelMiR_536	chr8_novelMiR_236	f	0.12	0.28(chr8_novelMiR_236)	76.5	17	97.8	49	3	3	2	10 20 chr3_n UGUUUAGCAUCCUGUAGCCUGC ::: : ::: :::: :: chr8_n UUAUCCUCCAGUAGACUAGGGA 10 20
chr4_novelMiR_148	chr17_novelMiR_123	f	0.28	NA	72.2	18	90.9	45	1	2	2	10 20 chr4_n CACCGGAGAGCAAUCUGAAGAGC :::: :: ::::::: chr17_ GGUCCGGCCUCCACUCUGAAGCA 10 20
chr5_novelMiR_147	chr8_novelMiR_77	f	0.29	0.96(chr8_novelMiR_77)	70.6	17	91	40	5	4	1	10 20 chr5_n AAAAGUAAUUGUGGUUCUUGCU ::: ::: ::: : :: chr8_n UAAGUGUAGUUAGUCCUGGAUU 10 20
chr5_novelMiR_147	chr18_novelMiR_31	r	0.018	5.3e-09(chr18_novelMiR_31)	76.5	17	112.1	49	3	3	5	20 10 chr5_- AGCAAGAACCACAAUUACUUUU :: :: : ::::::: : chr18_ AUGGCAAAAAAACGCAAUUACGU 10 20
chr5_novelMiR_147	chr22_novelMiR_57	f	0.00086	4e-13(chr22_novelMiR_57)	78.9	19	136	59	4	0	3	10 20 chr5_n AAAAGUAAUUGUGGUUCUUGCU ::::::::: : ::: :: chr22_ GUGCAAAAGUAAUCGCGGUCUUU 10 20
chr5_novelMiR_147	chr1_novelMiR_194	f	1.7e-07	4.3e-12(chr1_novelMiR_194)	90.5	21	203	87	1	0	0	10 20 chr5_n AAAAGUAAUUGUGGUUCUUGCU ::::::::::::::: :::: chr1_n UAAAAGUAAUUGUGGUAUUUGC 10 20
chr5_novelMiR_269	chr17_novelMiR_67	f	0.0075	2(chr17_novelMiR_67)	84.2	19	119.1	56	1	1	1	10 20 chr5_n AACCUGUGAU-ACUUUGGCCAUC :: ::::::: ::::: :: chr17_ AAAGCUGUGAUGACUUUUGCACC 10 20
chr8_novelMiR_1	chr13_novelMiR_8	f	0.23	NA	75	16	92.9	44	1	4	5	10 20 chr8_n AGGCUCUGGUGCUUUCUGUCU :: ::: : :::::: chr13_ AUGUGCCUAGUGGCUGCUGUCU 10 20
chr8_novelMiR_108	chr2_novelMiR_40	f	0.22	NA	75	16	92.9	44	6	5	0	10 20 chr8_n AGAAGUUUCUCUGAACGUGUAA ::::::: : :: :: chr2_n UUCUCUGGCCUUGGAAUCCUUU 10 20
chr8_novelMiR_183	chr1_novelMiR_360	r	0.12	NA	76.5	17	97.9	49	3	1	2	20 10 chr8_- GCUCCAUCUUCGCUUCUCUUU ::::: ::::: : : : chr1_n UUAGCUCCCUCUUCCCAUGUUC 10 20
chr8_novelMiR_236	chr3_novelMiR_536	f	0.14	0.23(chr3_novelMiR_536)	76.5	17	96.5	49	3	2	3	10 20 chr8_n UUAUCCUCCAGUAGACUAGGGA ::: : ::: :::: :: chr3_n UGUUUAGCAUCCUGUAGCCUGC 10 20
chr9_novelMiR_80	chr11_novelMiR_219	r	0.24	1.8(chr11_novelMiR_219)	76.5	17	92.6	49	4	1	4	20 10 chr9_- CGGGACCCGGCCUUUCAGAGCGCA : ::::: :: ::: :: chr11_ CCUCCCGGACCAGGGCUUCCA 10 20
chr10_novelMiR_0	chr19_novelMiR_483	r	0.22	NA	73.7	19	93.2	50	2	0	2	20 10 chr10- AACGCGAGCCUCGAGACGUCUGA :::::: : : ::: : :: chr19_ UGCACGCGACCAUAGAGCCUUC 10 20
chr10_novelMiR_111	chr1_novelMiR_208	f	0.065	NA	81.2	16	103	53	6	5	1	10 20 chr10_ UCAGGUCUUCAGACUGUGGGGC ::: ::::: :::: : chr1_n CUUGAGACUCUGGGUCAGUCU 10 20
chr11_novelMiR_219	chr9_novelMiR_80	r	0.32	1.1(chr9_novelMiR_80)	76.5	17	89.6	49	7	2	6	20 10 chr11- UGGAAGCCCUGGUCCGGGAGG :: ::: :: ::::: : chr9_n UGCGCUCUGAAAGGCCGGGUCCCG 10 20
chr13_novelMiR_8	chr17_novelMiR_180	f	0.1	NA	83.3	18	98.7	51	1	1	2	10 20 chr13_ AUGUGCCUAGUGGCUGCUGUCU :::::: ::::: :::: chr17_ GGGGUGCCU-GUGGCCUCUGUGCC 10 20
chr15_novelMiR_11	chr2_novelMiR_401	r	0.1	1.2(chr2_novelMiR_401)	76.5	17	98.9	49	2	2	2	20 10 chr15- CAAGCCAAGCUUGGACUCUUGU : :::: :::: :::: chr2_n UCCCAGCCCAGCUCUGACUAAC 10 20
chr16_novelMiR_80	chr16_novelMiR_87	f	8.4e-08	0.00015(chr16_novelMiR_87)	100	22	208.3	110	0	0	0	10 20 chr16_ CGCGGGCCAGGACGCUCCCAGG :::::::::::::::::::::: chr16_ CGCGGGCCAGGACGCUCCCAGG 10 20
chr16_novelMiR_87	chr16_novelMiR_80	f	8.9e-08	0.00013(chr16_novelMiR_80)	100	22	207.9	110	0	0	0	10 20 chr16_ CGCGGGCCAGGACGCUCCCAGG :::::::::::::::::::::: chr16_ CGCGGGCCAGGACGCUCCCAGG 10 20
chr17_novelMiR_67	chr22_novelMiR_57	r	0.00053	5e-09(chr22_novelMiR_57)	82.6	23	139.7	67	2	5	3	20 10 chr17- GGUGCAAAAGUCAUCACAG-CUUU :::::::::: ::: : : :::: chr22_ GUGCAAAAGUAAUCGCGGUCUUU 10 20
chr17_novelMiR_67	chr5_novelMiR_269	f	0.011	1.6(chr5_novelMiR_269)	84.2	19	116.8	56	1	1	1	10 20 chr17_ AAAGCUGUGAUGACUUUUGCACC :: ::::::: ::::: :: chr5_n AACCUGUGAU-ACUUUGGCCAUC 10 20
chr17_novelMiR_180	chr13_novelMiR_8	f	0.15	NA	83.3	18	95.9	51	1	2	1	10 20 chr17_ GGGGUGCCU-GUGGCCUCUGUGCC :::::: ::::: :::: chr13_ AUGUGCCUAGUGGCUGCUGUCU 10 20
chr18_novelMiR_31	chr1_novelMiR_194	r	0.019	6.1e-08(chr1_novelMiR_194)	76.5	17	112.1	49	3	1	3	20 10 chr18- ACGUAAUUGCGUUUUUUUGCCAU : ::::::: : : ::: chr1_n UAAAAGUAAUUGUGGUAUUUGC 10 20
chr18_novelMiR_31	chr5_novelMiR_147	r	0.019	1.5e-09(chr5_novelMiR_147)	76.5	17	112.1	49	2	1	2	20 10 chr18- ACGUAAUUGCGUUUUUUUGCCAU : ::::::: : :: :: chr5_n AAAAGUAAUUGUGGUUCUUGCU 10 20
chr18_novelMiR_31	chr22_novelMiR_57	r	0.019	9.4e-09(chr22_novelMiR_57)	76.5	17	111.8	49	6	1	5	20 10 chr18- ACGUAAUUGCGUUUUUUUGCCAU : ::::: ::: : ::: chr22_ GUGCAAAAGUAAUCGCGGUCUUU 10 20
chr19_novelMiR_483	chr10_novelMiR_0	r	0.1	NA	73.7	19	98.6	50	3	2	3	20 10 chr19- GAAGGCUCUAUGGUCGCGUGCA :: : ::: : : :::::: chr10_ UCAGACGUCUCGAGGCUCGCGUU 10 20
chr22_novelMiR_57	chr1_novelMiR_194	f	0.00035	3.3e-13(chr1_novelMiR_194)	84.2	19	143.4	68	3	3	0	10 20 chr22_ GUGCAAAAGUAAUCGCGGUCUUU ::::::::: : ::: ::: chr1_n UAAAAGUAAUUGUGGUAUUUGC 10 20
chr22_novelMiR_57	chr17_novelMiR_67	r	0.00046	5.3e-09(chr17_novelMiR_67)	82.6	23	140.9	67	0	2	2	20 10 chr22- AAAGACCGCGAUUACUUUUGCAC :::: : : ::: :::::::::: chr17_ AAAG-CUGUGAUGACUUUUGCACC 10 20
chr22_novelMiR_57	chr5_novelMiR_147	f	0.0041	4.9e-13(chr5_novelMiR_147)	78.9	19	124.1	59	4	3	0	10 20 chr22_ GUGCAAAAGUAAUCGCGGUCUUU ::::::::: : ::: :: chr5_n AAAAGUAAUUGUGGUUCUUGCU 10 20
chr22_novelMiR_57	chr18_novelMiR_31	r	0.065	3.8e-08(chr18_novelMiR_31)	76.5	17	102.2	49	6	2	5	20 10 chr22- AAAGACCGCGAUUACUUUUGCAC ::: : ::: ::::: : chr18_ AUGGCAAAAAAACGCAAUUACGU 10 20
chr22_novelMiR_136	chr22_novelMiR_137	f	2e-07	1.5(chr22_novelMiR_137)	100	23	201.2	115	0	0	0	10 20 chr22_ UCUCCUGCCAGGCCCACCUCAGA ::::::::::::::::::::::: chr22_ UCUCCUGCCAGGCCCACCUCAGA 10 20
chr22_novelMiR_137	chr22_novelMiR_136	f	2.2e-07	1.4(chr22_novelMiR_136)	100	23	200.6	115	0	0	0	10 20 chr22_ UCUCCUGCCAGGCCCACCUCAGA ::::::::::::::::::::::: chr22_ UCUCCUGCCAGGCCCACCUCAGA 10 20
chrX_novelMiR_146	chr12_novelMiR_303	f	0.43	NA	75	16	87.5	44	3	2	4	10 20 chrX_n UCUGUCAGCCUCAUUGGUAGC :: :: ::: ::: :: chr12_ UUUCCUCUCUGCCCCAUAGGGUG 10 20
